# Supplementary material for: Comparative genomics reveals insights into the potential of Lysinibacillus irui as a plant growth promoter
Source: Appl Microbiol Biotechnol. 2024 Jun 11;108(1):370. doi: 10.1007/s00253-024-13210-6 (PMC11166776; doi:10.1007/s00253-024-13210-6)
Supplement: Supplementary file 1 — Supplementary file1 (XLSX 2778 kb) [file 253_2024_13210_MOESM1_ESM.xlsx]

## Sheet: Title Page
Applied Microbiology and Biotechnology
SUPPLEMENTARY MATERIAL
Comparative genomics reveals insights into the potential of Lysinibacillus irui as a plant growth promoter
Sandra Hilário1,*, Micael F. M. Goncalves2, Inês Matos1, Luis F. Rangel1, José A. Sousa1,3, Maria J. Santos1,3, Camilo Ayra-Pardo1,*
1CIIMAR, Interdisciplinary Centre of Marine and Environmental Research, Terminal de Cruzeiros do Porto de Leixões, Av. General Norton de Matos s/n, 4450-208 Porto, Portugal
2Centre for Environmental and Marine Studies (CESAM), Department of Biology, University of Aveiro, Campus Universitário de Santiago, 3810-193 Aveiro, Portugal
3CIIMAR, Biology Department, Faculty of Sciences, University of Porto, Rua do Campo Alegre, FC4, 4169-007 Porto, Portugal
*Corresponding authors:
Sandra Hilário: hilario.sandra@fc.up.pt
Camilo Ayra-Pardo: cayrapardo@ciimar.up.pt

## Sheet: Table S1
Table S1 Primers used in this study
Loci	Primer	Sequence 5’-3’	Reference
16S rRNA	27F	AGR GTT TGA TCM TGG CTC AG	Lane 1991
	1492R	GGT CCT TGT TAC GAC TT
rpoB	rpoB1206	ATC GAA ACG CCT GAA GGT CCA AAC AT	Ki et al. 2009
	rpoBR	GGT ATC ATC CGC ATC GGT GCA G	This study

## Sheet: Table S2
Table S2 List of Lysinibacillus species used in this study for phylogenetic inferences (NA: not available)
Species	Strain1	Host/Habitat	Location	WGS Accession
Bacillus cereus	ATCC 14579	-	-	NA
B. thuringiensis	ATCC 10792	mediterranean flour moth	-	ACNF00000000
Lysinibacillus boronitolerans	NBRC 103108	soil	Japan	AVCW00000000
L. capsisi	PB300	Capsicum annuum	USA	PXXX00000000
L. fusiformis	OR-15	water	China	JAEIJF000000000
	ATCC 7055	soil	USA	PYWL00000000
L. irui	IRB4-01	Locust beans	Nigeria	CP113527
	B2	Phoenix canariensis	Portugal	This study
	B3	P. canariensis	Portugal	This study
	B7	P. canariensis	Portugal	This study
L. macroides	LMG 18474	caw dung	Belgium	LGCI00000000
L. pakistanensis	LY1	Cucumis sativus rhizosphere	China	NA
	LY92	C. sativus rhizosphere	China	NA
	JCM 18776	Glycine max rhizosphere	Pakistan	BBDJ00000000
L. sphaericus	CBAM5	soil	Colombia	AYKQ00000000
	OT4b.49	insect	Colombia	LWHI00000000
	NRS1693	soil	USA	JPDM00000000
	PB512	soil	USA	JANTOM000000000
	DSM 28	insect	-	AUOZ00000000
	NEU 1003	Environmental	UK	NA
L. sphaericus (syn. L. tabacifolli)	KCTC 33042	Nicotiana tabacum	China	SZPT00000000
L. sphaericus (syn. L. varians)	NBRC 109424	river sediment	China	SZPV00000000
L. xylanilyticus	DSM 23493	forest humus	South Korea	LFXJ00000000
	SR-86	biowaste container	Germany	MDDN00000000
1The ex-type strains are indicated in bold

## Sheet: Table S3a
Table S3a NCBI prokaryotic genome annotation and GO compoments of Lysinibacillus irui strain B2
CONTIG	REGION	GENE CODE	DESCRIPTION	GO IDs	GENES	CELLULAR COMPONENT	BIOLOGICAL PROCESS	MOLECULAR FUNCTION
BPC2_N2613_R1_001_contig_1	rRNA	UOV92_00005	16S ribosomal RNA
BPC2_N2613_R1_001_contig_10	CDS	UOV92_14320	AAA family ATPase	GO:0007059,GO:0005524,GO:0016887		go_component=plasma membrane|0005886||IEA	go_process=chromosome segregation|0007059||IEA
BPC2_N2613_R1_001_contig_10	CDS	UOV92_14035	malate:quinone oxidoreductase	GO:0006099,GO:0008924			go_process=tricarboxylic acid cycle|0006099||IEA	go_function=DNA binding|0003677||IEA,DNA-binding transcription factor activity|0003700||IEA,sigma factor activity|0016987||IEA
BPC2_N2613_R1_001_contig_10	CDS	UOV92_14100	sigma-70 family RNA polymerase sigma factor	GO:0006352,GO:0006355,GO:0003677,GO:0003700,GO:0016987			go_process=DNA-templated transcription initiation|0006352||IEA,regulation of DNA-templated transcription|0006355||IEA	go_function=peptidyl-prolyl cis-trans isomerase activity|0003755||IEA
BPC2_N2613_R1_001_contig_10	CDS	UOV92_14105	peptidylprolyl isomerase	GO:0000413,GO:0003755			go_process=protein peptidyl-prolyl isomerization|0000413||IEA	go_function=ATPase-coupled transmembrane transporter activity|0042626||IEA,ABC-type transporter activity|0140359||IEA
BPC2_N2613_R1_001_contig_10	CDS	UOV92_14180	amino acid ABC transporter permease	GO:0006865,GO:0042626,GO:0140359			go_process=amino acid transport|0006865||IEA	go_function=adenylosuccinate synthase activity|0004019||IEA,GTP binding|0005525||IEA
BPC2_N2613_R1_001_contig_10	CDS	UOV92_14240	adenylosuccinate synthase	GO:0006164,GO:0004019,GO:0005525			go_process=purine nucleotide biosynthetic process|0006164||IEA	go_function=DNA binding|0003677||IEA
BPC2_N2613_R1_001_contig_10	CDS	UOV92_14315	ParB/RepB/Spo0J family partition protein	GO:0000910,GO:0007059,GO:0003677			go_process=cytokinesis|0000910||IEA,chromosome segregation|0007059||IEA	go_function=ATP binding|0005524||IEA,ATP hydrolysis activity|0016887||IEA
BPC2_N2613_R1_001_contig_10	CDS	UOV92_14160	7-cyano-7-deazaguanine synthase QueC	GO:0008616	queC		go_process=queuosine biosynthetic process|0008616||IEA
BPC2_N2613_R1_001_contig_10	CDS	UOV92_14145	VUT family protein	GO:1990397			go_process=queuosine salvage|1990397||IEA
BPC2_N2613_R1_001_contig_10	CDS	UOV92_14080	decarboxylating NADP(+)-dependent phosphogluconate dehydrogenase	GO:0006098,GO:0004616,GO:0005737	gnd	go_component=cytoplasm|0005737||IEA	go_process=pentose-phosphate shunt|0006098||IEA	go_function=phosphogluconate dehydrogenase (decarboxylating) activity|0004616||IEA
BPC2_N2613_R1_001_contig_10	CDS	UOV92_14220	cell wall metabolism sensor histidine kinase WalK	GO:0007165,GO:0016310,GO:0000155,GO:0016020	walK	go_component=membrane|0016020||IEA	go_process=signal transduction|0007165||IEA,phosphorylation|0016310||IEA	go_function=phosphorelay sensor kinase activity|0000155||IEA
BPC2_N2613_R1_001_contig_10	CDS	UOV92_14250	50S ribosomal protein L9	GO:0006412,GO:0003735,GO:0000311,GO:0022625	rplI	go_component=plastid large ribosomal subunit|0000311||IEA,cytosolic large ribosomal subunit|0022625||IEA	go_process=translation|0006412||IEA	go_function=structural constituent of ribosome|0003735||IEA
BPC2_N2613_R1_001_contig_10	CDS	UOV92_14265	30S ribosomal protein S18	GO:0006412,GO:0003735,GO:0000314,GO:0022627	rpsR	go_component=organellar small ribosomal subunit|0000314||IEA,cytosolic small ribosomal subunit|0022627||IEA	go_process=translation|0006412||IEA	go_function=structural constituent of ribosome|0003735||IEA
BPC2_N2613_R1_001_contig_10	CDS	UOV92_14275	30S ribosomal protein S6	GO:0006412,GO:0003735,GO:0000314,GO:0022627	rpsF	go_component=organellar small ribosomal subunit|0000314||IEA,cytosolic small ribosomal subunit|0022627||IEA	go_process=translation|0006412||IEA	go_function=structural constituent of ribosome|0003735||IEA
BPC2_N2613_R1_001_contig_10	CDS	UOV92_14330	16S rRNA (guanine(527)-N(7))-methyltransferase RsmG	GO:0031167,GO:0046118,GO:0008168,GO:0005575	rsmG	go_component=cellular_component|0005575||IEA	go_process=rRNA methylation|0031167||IEA,7-methylguanosine biosynthetic process|0046118||IEA	go_function=methyltransferase activity|0008168||IEA
BPC2_N2613_R1_001_contig_10	CDS	UOV92_14350	membrane protein insertase YidC	GO:0051205,GO:0003674,GO:0016020	yidC	go_component=membrane|0016020||IEA	go_process=protein insertion into membrane|0051205||IEA	go_function=molecular_function|0003674||IEA
BPC2_N2613_R1_001_contig_10	CDS	UOV92_14360	50S ribosomal protein L34	GO:0006412,GO:0003735,GO:0000315,GO:0022625	rpmH	go_component=organellar large ribosomal subunit|0000315||IEA,cytosolic large ribosomal subunit|0022625||IEA	go_process=translation|0006412||IEA	go_function=structural constituent of ribosome|0003735||IEA
BPC2_N2613_R1_001_contig_10	CDS	UOV92_14370	DNA polymerase III subunit beta	GO:0006260,GO:0003887,GO:0009360	dnaN	go_component=DNA polymerase III complex|0009360||IEA	go_process=DNA replication|0006260||IEA	go_function=DNA-directed DNA polymerase activity|0003887||IEA
BPC2_N2613_R1_001_contig_10	CDS	UOV92_14385	DNA topoisomerase (ATP-hydrolyzing) subunit B	GO:0006265,GO:0003918,GO:0009330	gyrB	go_component=DNA topoisomerase type II (double strand cut%2C ATP-hydrolyzing) complex|0009330||IEA	go_process=DNA topological change|0006265||IEA	go_function=DNA topoisomerase type II (double strand cut%2C ATP-hydrolyzing) activity|0003918||IEA
BPC2_N2613_R1_001_contig_10	CDS	UOV92_14210	two-component system regulatory protein YycI	GO:0016020	yycI	go_component=membrane|0016020||IEA
BPC2_N2613_R1_001_contig_10	CDS	UOV92_14140	YhgE/Pip domain-containing protein	GO:0016020		go_component=membrane|0016020||IEA
BPC2_N2613_R1_001_contig_10	CDS	UOV92_14235	YitT family protein	GO:0016020		go_component=membrane|0016020||IEA
BPC2_N2613_R1_001_contig_10	CDS	UOV92_14170	S8 family serine peptidase	GO:0006508,GO:0008236			go_process=proteolysis|0006508||IEA	go_function=serine-type peptidase activity|0008236||IEA
BPC2_N2613_R1_001_contig_10	CDS	UOV92_14070	gluconokinase	GO:0009255,GO:0019200	gntK		go_process=Entner-Doudoroff pathway through 6-phosphogluconate|0009255||IEA	go_function=carbohydrate kinase activity|0019200||IEA
BPC2_N2613_R1_001_contig_10	CDS	UOV92_14150	7-carboxy-7-deazaguanine synthase QueE	GO:0006400,GO:0051539,GO:1904047	queE		go_process=tRNA modification|0006400||IEA	go_function=4 iron%2C 4 sulfur cluster binding|0051539||IEA,S-adenosyl-L-methionine binding|1904047||IEA
BPC2_N2613_R1_001_contig_10	CDS	UOV92_14155	6-carboxytetrahydropterin synthase QueD	GO:0008616,GO:0003824	queD		go_process=queuosine biosynthetic process|0008616||IEA	go_function=catalytic activity|0003824||IEA
BPC2_N2613_R1_001_contig_10	CDS	UOV92_14190	23S rRNA (pseudouridine(1915)-N(3))-methyltransferase RlmH	GO:0006364,GO:0008168	rlmH		go_process=rRNA processing|0006364||IEA	go_function=methyltransferase activity|0008168||IEA
BPC2_N2613_R1_001_contig_10	CDS	UOV92_14245	replicative DNA helicase	GO:0006260,GO:0003677,GO:0003678,GO:0005524	dnaB		go_process=DNA replication|0006260||IEA	go_function=DNA binding|0003677||IEA,DNA helicase activity|0003678||IEA,ATP binding|0005524||IEA
BPC2_N2613_R1_001_contig_10	CDS	UOV92_14270	single-stranded DNA-binding protein	GO:0006260,GO:0006281,GO:0006310,GO:0006351,GO:0003697	ssb		go_process=DNA replication|0006260||IEA,DNA repair|0006281||IEA,DNA recombination|0006310||IEA,DNA-templated transcription|0006351||IEA	go_function=single-stranded DNA binding|0003697||IEA
BPC2_N2613_R1_001_contig_10	CDS	UOV92_14325	nucleoid occlusion protein	GO:0032466,GO:0043565	noc		go_process=negative regulation of cytokinesis|0032466||IEA	go_function=sequence-specific DNA binding|0043565||IEA
BPC2_N2613_R1_001_contig_10	CDS	UOV92_14335	tRNA uridine-5-carboxymethylaminomethyl(34) synthesis enzyme MnmG	GO:0002098,GO:0008033,GO:0050660	mnmG		go_process=tRNA wobble uridine modification|0002098||IEA,tRNA processing|0008033||IEA	go_function=flavin adenine dinucleotide binding|0050660||IEA
BPC2_N2613_R1_001_contig_10	CDS	UOV92_14340	tRNA uridine-5-carboxymethylaminomethyl(34) synthesis GTPase MnmE	GO:0006400,GO:0003924,GO:0005525	mnmE		go_process=tRNA modification|0006400||IEA	go_function=GTPase activity|0003924||IEA,GTP binding|0005525||IEA
BPC2_N2613_R1_001_contig_10	CDS	UOV92_14345	RNA-binding cell elongation regulator Jag/EloR	GO:0051510,GO:0003676	jag		go_process=regulation of unidimensional cell growth|0051510||IEA	go_function=nucleic acid binding|0003676||IEA
BPC2_N2613_R1_001_contig_10	CDS	UOV92_14355	ribonuclease P protein component	GO:0006396,GO:0004526	rnpA		go_process=RNA processing|0006396||IEA	go_function=ribonuclease P activity|0004526||IEA
BPC2_N2613_R1_001_contig_10	CDS	UOV92_14365	chromosomal replication initiator protein DnaA	GO:0006270,GO:0006275,GO:0003677,GO:0003688,GO:0005524	dnaA		go_process=DNA replication initiation|0006270||IEA,regulation of DNA replication|0006275||IEA	go_function=DNA binding|0003677||IEA,DNA replication origin binding|0003688||IEA,ATP binding|0005524||IEA
BPC2_N2613_R1_001_contig_10	CDS	UOV92_14380	DNA replication/repair protein RecF	GO:0006281,GO:0003697,GO:0005524	recF		go_process=DNA repair|0006281||IEA	go_function=single-stranded DNA binding|0003697||IEA,ATP binding|0005524||IEA
BPC2_N2613_R1_001_contig_10	CDS	UOV92_14390	DNA gyrase subunit A	GO:0006259,GO:0006265,GO:0003677,GO:0003916,GO:0003918,GO:0005524	gyrA		go_process=DNA metabolic process|0006259||IEA,DNA topological change|0006265||IEA	go_function=DNA binding|0003677||IEA,DNA topoisomerase activity|0003916||IEA,DNA topoisomerase type II (double strand cut%2C ATP-hydrolyzing) activity|0003918||IEA,ATP binding|0005524||IEA
BPC2_N2613_R1_001_contig_10	CDS	UOV92_14165	preQ(1) synthase	GO:0033739	queF			go_function=preQ1 synthase activity|0033739||IEA
BPC2_N2613_R1_001_contig_10	CDS	UOV92_14290	redox-regulated ATPase YchF	GO:0005525	ychF			go_function=GTP binding|0005525||IEA
BPC2_N2613_R1_001_contig_10	CDS	UOV92_14375	S4 domain-containing protein YaaA	GO:0003723	yaaA			go_function=RNA binding|0003723||IEA
BPC2_N2613_R1_001_contig_10	CDS	UOV92_14030	ankyrin repeat domain-containing protein	GO:0005515				go_function=protein binding|0005515||IEA
BPC2_N2613_R1_001_contig_10	CDS	UOV92_14040	nucleotidyltransferase domain-containing protein	GO:0016779				go_function=nucleotidyltransferase activity|0016779||IEA
BPC2_N2613_R1_001_contig_10	CDS	UOV92_14065	GntR family transcriptional regulator	GO:0003700				go_function=DNA-binding transcription factor activity|0003700||IEA
BPC2_N2613_R1_001_contig_10	CDS	UOV92_14090	BRCT domain-containing protein	GO:0003677				go_function=DNA binding|0003677||IEA
BPC2_N2613_R1_001_contig_10	CDS	UOV92_14135	LysR family transcriptional regulator	GO:0001216				go_function=DNA-binding transcription activator activity|0001216||IEA
BPC2_N2613_R1_001_contig_10	CDS	UOV92_14175	amino acid ABC transporter ATP-binding protein	GO:0005524,GO:0016887,GO:0042626,GO:0140359				go_function=ATP binding|0005524||IEA,ATP hydrolysis activity|0016887||IEA,ATPase-coupled transmembrane transporter activity|0042626||IEA,ABC-type transporter activity|0140359||IEA
BPC2_N2613_R1_001_contig_10	CDS	UOV92_14230	M23 family metallopeptidase	GO:0004222				go_function=metalloendopeptidase activity|0004222||IEA
BPC2_N2613_R1_001_contig_10	CDS	UOV92_14300	mechanosensitive ion channel family protein	GO:0008381				go_function=mechanosensitive monoatomic ion channel activity|0008381||IEA
BPC2_N2613_R1_001_contig_10	CDS	UOV92_14395	HD-GYP domain-containing protein	GO:0016787,GO:0046872				go_function=hydrolase activity|0016787||IEA,metal ion binding|0046872||IEA
BPC2_N2613_R1_001_contig_10	CDS	UOV92_14020	hypothetical protein
BPC2_N2613_R1_001_contig_10	CDS	UOV92_14215	two-component system activity regulator YycH		yycH
BPC2_N2613_R1_001_contig_10	CDS	UOV92_14225	response regulator YycF		yycF
BPC2_N2613_R1_001_contig_10	CDS	UOV92_14305	spore protease YyaC		yyaC
BPC2_N2613_R1_001_contig_10	CDS	UOV92_14025	hypothetical protein
BPC2_N2613_R1_001_contig_10	CDS	UOV92_14045	hypothetical protein
BPC2_N2613_R1_001_contig_10	CDS	UOV92_14050	hypothetical protein
BPC2_N2613_R1_001_contig_10	CDS	UOV92_14055	hypothetical protein
BPC2_N2613_R1_001_contig_10	CDS	UOV92_14060	hypothetical protein
BPC2_N2613_R1_001_contig_10	CDS	UOV92_14075	GntP family permease
BPC2_N2613_R1_001_contig_10	CDS	UOV92_14085	histidine kinase N-terminal 7TM domain-containing protein
BPC2_N2613_R1_001_contig_10	CDS	UOV92_14095	DUF4179 domain-containing protein
BPC2_N2613_R1_001_contig_10	CDS	UOV92_14110	EAL domain-containing protein
BPC2_N2613_R1_001_contig_10	CDS	UOV92_14115	thiamine pyrophosphate-binding protein
BPC2_N2613_R1_001_contig_10	CDS	UOV92_14120	hypothetical protein
BPC2_N2613_R1_001_contig_10	CDS	UOV92_14125	leucine-rich repeat domain-containing protein
BPC2_N2613_R1_001_contig_10	CDS	UOV92_14130	tRNA-dihydrouridine synthase
BPC2_N2613_R1_001_contig_10	CDS	UOV92_14185	transporter substrate-binding domain-containing protein
BPC2_N2613_R1_001_contig_10	CDS	UOV92_14195	CxxH/CxxC protein
BPC2_N2613_R1_001_contig_10	CDS	UOV92_14200	trypsin-like peptidase domain-containing protein
BPC2_N2613_R1_001_contig_10	CDS	UOV92_14205	MBL fold metallo-hydrolase
BPC2_N2613_R1_001_contig_10	CDS	UOV92_14255	DHH family phosphoesterase
BPC2_N2613_R1_001_contig_10	CDS	UOV92_14260	YybS family protein
BPC2_N2613_R1_001_contig_10	CDS	UOV92_14280	DUF3267 domain-containing protein
BPC2_N2613_R1_001_contig_10	CDS	UOV92_14285	acyl-CoA dehydrogenase
BPC2_N2613_R1_001_contig_10	CDS	UOV92_14295	DUF951 domain-containing protein
BPC2_N2613_R1_001_contig_10	CDS	UOV92_14310	DUF554 domain-containing protein
BPC2_N2613_R1_001_contig_10	riboswitch
BPC2_N2613_R1_001_contig_11	CDS	UOV92_15310	aminodeoxychorismate/anthranilate synthase component II	GO:0000162,GO:0004049,GO:0046820		go_component=membrane|0016020||IEA	go_process=tryptophan biosynthetic process|0000162||IEA
BPC2_N2613_R1_001_contig_11	CDS	UOV92_15485	Fur family transcriptional regulator	GO:0006355,GO:0003700		go_component=ATP-binding cassette (ABC) transporter complex|0043190||IEA	go_process=regulation of DNA-templated transcription|0006355||IEA
BPC2_N2613_R1_001_contig_11	CDS	UOV92_15635	cytidine deaminase	GO:0009972,GO:0004126,GO:0008270		go_component=membrane|0016020||IEA	go_process=cytidine deamination|0009972||IEA
BPC2_N2613_R1_001_contig_11	CDS	UOV92_15795	pyridoxal-dependent decarboxylase	GO:0019752,GO:0016830,GO:0016831,GO:0030170		go_component=membrane|0016020||IEA	go_process=carboxylic acid metabolic process|0019752||IEA
BPC2_N2613_R1_001_contig_11	CDS	UOV92_16030	magnesium transporter CorA family protein	GO:0030001,GO:0046873		go_component=plasma membrane|0005886||IEA	go_process=metal ion transport|0030001||IEA
BPC2_N2613_R1_001_contig_11	CDS	UOV92_16490	uroporphyrinogen-III synthase	GO:0006780,GO:0006782,GO:0004852		go_component=membrane|0016020||IEA	go_process=uroporphyrinogen III biosynthetic process|0006780||IEA,protoporphyrinogen IX biosynthetic process|0006782||IEA
BPC2_N2613_R1_001_contig_11	CDS	UOV92_16660	MFS transporter	GO:0055085,GO:0022857		go_component=membrane|0016020||IEA	go_process=transmembrane transport|0055085||IEA
BPC2_N2613_R1_001_contig_11	CDS	UOV92_14455	LysE family transporter	GO:0006865,GO:0016020			go_process=amino acid transport|0006865||IEA	go_function=DNA binding|0003677||IEA
BPC2_N2613_R1_001_contig_11	CDS	UOV92_14600	tyrosine-type recombinase/integrase	GO:0006310,GO:0015074,GO:0003677			go_process=DNA recombination|0006310||IEA,DNA integration|0015074||IEA	go_function=DNA binding|0003677||IEA
BPC2_N2613_R1_001_contig_11	CDS	UOV92_14665	ParB/RepB/Spo0J family partition protein	GO:0000910,GO:0007059,GO:0003677			go_process=cytokinesis|0000910||IEA,chromosome segregation|0007059||IEA	go_function=DNA binding|0003677||IEA
BPC2_N2613_R1_001_contig_11	CDS	UOV92_14700	tyrosine-type recombinase/integrase	GO:0006310,GO:0015074,GO:0003677			go_process=DNA recombination|0006310||IEA,DNA integration|0015074||IEA	go_function=methyltransferase activity|0008168||IEA
BPC2_N2613_R1_001_contig_11	CDS	UOV92_14725	TlyA family RNA methyltransferase	GO:0032259,GO:0008168			go_process=methylation|0032259||IEA	go_function=geranyltranstransferase activity|0004337||IEA
BPC2_N2613_R1_001_contig_11	CDS	UOV92_14735	farnesyl diphosphate synthase	GO:0008299,GO:0004337			go_process=isoprenoid biosynthetic process|0008299||IEA	go_function=DNA binding|0003677||IEA
BPC2_N2613_R1_001_contig_11	CDS	UOV92_14770	MerR family transcriptional regulator	GO:0006355,GO:0003677			go_process=regulation of DNA-templated transcription|0006355||IEA	go_function=transmembrane transporter activity|0022857||IEA
BPC2_N2613_R1_001_contig_11	CDS	UOV92_14775	MFS transporter	GO:0055085,GO:0022857			go_process=transmembrane transport|0055085||IEA	go_function=peptidase activity|0008233||IEA
BPC2_N2613_R1_001_contig_11	CDS	UOV92_14855	Xaa-Pro peptidase family protein	GO:0006508,GO:0008233			go_process=proteolysis|0006508||IEA	go_function=nucleotide binding|0000166||IEA,ribonucleoside-diphosphate reductase activity%2C thioredoxin disulfide as acceptor|0004748||IEA,ATP binding|0005524||IEA,cobalamin binding|0031419||IEA
BPC2_N2613_R1_001_contig_11	CDS	UOV92_14900	vitamin B12-dependent ribonucleotide reductase	GO:0006260,GO:0000166,GO:0004748,GO:0005524,GO:0031419			go_process=DNA replication|0006260||IEA	go_function=transmembrane transporter activity|0022857||IEA
BPC2_N2613_R1_001_contig_11	CDS	UOV92_14930	MFS transporter	GO:0055085,GO:0022857			go_process=transmembrane transport|0055085||IEA	go_function=protein serine/threonine kinase activity|0004674||IEA,ATP binding|0005524||IEA
BPC2_N2613_R1_001_contig_11	CDS	UOV92_15090	serine/threonine-protein kinase	GO:0006468,GO:0004674,GO:0005524			go_process=protein phosphorylation|0006468||IEA	go_function=magnesium ion binding|0000287||IEA,shikimate kinase activity|0004765||IEA,ATP binding|0005524||IEA
BPC2_N2613_R1_001_contig_11	CDS	UOV92_15175	shikimate kinase	GO:0008652,GO:0009073,GO:0000287,GO:0004765,GO:0005524			go_process=amino acid biosynthetic process|0008652||IEA,aromatic amino acid family biosynthetic process|0009073||IEA	go_function=serine-type endopeptidase activity|0004252||IEA
BPC2_N2613_R1_001_contig_11	CDS	UOV92_15220	trypsin-like serine protease	GO:0006508,GO:0004252			go_process=proteolysis|0006508||IEA	go_function=5-formyltetrahydrofolate cyclo-ligase activity|0030272||IEA
BPC2_N2613_R1_001_contig_11	CDS	UOV92_15290	5-formyltetrahydrofolate cyclo-ligase	GO:0006730,GO:0030272			go_process=one-carbon metabolic process|0006730||IEA	go_function=anthranilate synthase activity|0004049||IEA,4-amino-4-deoxychorismate synthase activity|0046820||IEA
BPC2_N2613_R1_001_contig_11	CDS	UOV92_15320	mechanosensitive ion channel	GO:0055085,GO:0016020			go_process=transmembrane transport|0055085||IEA	go_function=DNA binding|0003677||IEA
BPC2_N2613_R1_001_contig_11	CDS	UOV92_15410	MerR family transcriptional regulator	GO:0006355,GO:0003677			go_process=regulation of DNA-templated transcription|0006355||IEA	go_function=DNA-binding transcription factor activity|0003700||IEA
BPC2_N2613_R1_001_contig_11	CDS	UOV92_15490	metal ABC transporter permease	GO:0030001,GO:0055085,GO:0043190			go_process=metal ion transport|0030001||IEA,transmembrane transport|0055085||IEA	go_function=DNA binding|0003677||IEA,zinc ion binding|0008270||IEA
BPC2_N2613_R1_001_contig_11	CDS	UOV92_15505	deoxyribonuclease IV	GO:0006281,GO:0003677,GO:0008270			go_process=DNA repair|0006281||IEA	go_function=metal ion binding|0046872||IEA,4-hydroxy-3-methylbut-2-en-1-yl diphosphate reductase activity|0051745||IEA
BPC2_N2613_R1_001_contig_11	CDS	UOV92_15520	4-hydroxy-3-methylbut-2-enyl diphosphate reductase	GO:0019288,GO:0050992,GO:0046872,GO:0051745			go_process=isopentenyl diphosphate biosynthetic process%2C methylerythritol 4-phosphate pathway|0019288||IEA,dimethylallyl diphosphate biosynthetic process|0050992||IEA	go_function=phosphorelay sensor kinase activity|0000155||IEA,protein histidine kinase activity|0004673||IEA,ATP binding|0005524||IEA
BPC2_N2613_R1_001_contig_11	CDS	UOV92_15530	sensor histidine kinase	GO:0007165,GO:0000155,GO:0004673,GO:0005524			go_process=signal transduction|0007165||IEA	go_function=symporter activity|0015293||IEA
BPC2_N2613_R1_001_contig_11	CDS	UOV92_15540	dicarboxylate/amino acid:cation symporter	GO:0006835,GO:0015293			go_process=dicarboxylic acid transport|0006835||IEA	go_function=protein serine/threonine kinase activity|0004674||IEA,ATP binding|0005524||IEA,phosphotransferase activity%2C phosphate group as acceptor|0016776||IEA
BPC2_N2613_R1_001_contig_11	CDS	UOV92_15605	pyruvate%2C water dikinase regulatory protein	GO:0006468,GO:0006470,GO:0004674,GO:0005524,GO:0016776			go_process=protein phosphorylation|0006468||IEA,protein dephosphorylation|0006470||IEA	go_function=nucleotide binding|0000166||IEA,glycine-tRNA ligase activity|0004820||IEA,ATP binding|0005524||IEA
BPC2_N2613_R1_001_contig_11	CDS	UOV92_15615	glycine--tRNA ligase	GO:0006426,GO:0000166,GO:0004820,GO:0005524			go_process=glycyl-tRNA aminoacylation|0006426||IEA	go_function=cytidine deaminase activity|0004126||IEA,zinc ion binding|0008270||IEA
BPC2_N2613_R1_001_contig_11	CDS	UOV92_15740	16S rRNA (uracil(1498)-N(3))-methyltransferase	GO:0006364,GO:0008168			go_process=rRNA processing|0006364||IEA	go_function=hydrolase activity%2C acting on carbon-nitrogen (but not peptide) bonds|0016810||IEA
BPC2_N2613_R1_001_contig_11	CDS	UOV92_15790	polysaccharide deacetylase family protein	GO:0005975,GO:0016810			go_process=carbohydrate metabolic process|0005975||IEA	go_function=carbon-carbon lyase activity|0016830||IEA,carboxy-lyase activity|0016831||IEA,pyridoxal phosphate binding|0030170||IEA
BPC2_N2613_R1_001_contig_11	CDS	UOV92_15800	methyl-accepting chemotaxis protein	GO:0007165,GO:0016020			go_process=signal transduction|0007165||IEA	go_function=transporter activity|0005215||IEA
BPC2_N2613_R1_001_contig_11	CDS	UOV92_15890	DNA internalization-related competence protein ComEC/Rec2	GO:0009290,GO:0005215			go_process=DNA import into cell involved in transformation|0009290||IEA	go_function=nucleotidyltransferase activity|0016779||IEA
BPC2_N2613_R1_001_contig_11	CDS	UOV92_15920	nicotinate-nucleotide adenylyltransferase	GO:0009435,GO:0016779			go_process=NAD biosynthetic process|0009435||IEA	go_function=phosphatidylserine decarboxylase activity|0004609||IEA
BPC2_N2613_R1_001_contig_11	CDS	UOV92_15945	phosphatidylserine decarboxylase	GO:0008654,GO:0004609			go_process=phospholipid biosynthetic process|0008654||IEA	go_function=S-adenosylmethionine-dependent methyltransferase activity|0008757||IEA,S-adenosyl-L-methionine binding|1904047||IEA
BPC2_N2613_R1_001_contig_11	CDS	UOV92_15995	O-methyltransferase	GO:0032259,GO:0008757,GO:1904047			go_process=methylation|0032259||IEA	go_function=metal ion transmembrane transporter activity|0046873||IEA
BPC2_N2613_R1_001_contig_11	CDS	UOV92_16060	DHA2 family efflux MFS transporter permease subunit	GO:0006855,GO:0009410,GO:0005886			go_process=xenobiotic transmembrane transport|0006855||IEA,response to xenobiotic stimulus|0009410||IEA	go_function=ATP binding|0005524||IEA
BPC2_N2613_R1_001_contig_11	CDS	UOV92_16085	replication-associated recombination protein A	GO:0006260,GO:0005524			go_process=DNA replication|0006260||IEA	go_function=transferase activity|0016740||IEA
BPC2_N2613_R1_001_contig_11	CDS	UOV92_16125	PTS lactose/cellobiose transporter subunit IIA	GO:0009401,GO:0016740			go_process=phosphoenolpyruvate-dependent sugar phosphotransferase system|0009401||IEA	go_function=protein-N(PI)-phosphohistidine-sugar phosphotransferase activity|0008982||IEA
BPC2_N2613_R1_001_contig_11	CDS	UOV92_16130	PTS sugar transporter subunit IIB	GO:0008643,GO:0009401,GO:0008982			go_process=carbohydrate transport|0008643||IEA,phosphoenolpyruvate-dependent sugar phosphotransferase system|0009401||IEA	go_function=N-acetylmuramoyl-L-alanine amidase activity|0008745||IEA
BPC2_N2613_R1_001_contig_11	CDS	UOV92_16170	N-acetylmuramoyl-L-alanine amidase	GO:0009253,GO:0008745			go_process=peptidoglycan catabolic process|0009253||IEA	go_function=secondary active p-aminobenzoyl-glutamate transmembrane transporter activity|0015558||IEA
BPC2_N2613_R1_001_contig_11	CDS	UOV92_16175	AbgT family transporter	GO:1902604,GO:0015558			go_process=p-aminobenzoyl-glutamate transmembrane transport|1902604||IEA	go_function=ATP binding|0005524||IEA,GTP binding|0005525||IEA,metal ion binding|0046872||IEA
BPC2_N2613_R1_001_contig_11	CDS	UOV92_16195	bifunctional (p)ppGpp synthetase/guanosine-3'%2C5'-bis(diphosphate) 3'-pyrophosphohydrolase	GO:0015970,GO:0005524,GO:0005525,GO:0046872			go_process=guanosine tetraphosphate biosynthetic process|0015970||IEA	go_function=transmembrane transporter activity|0022857||IEA
BPC2_N2613_R1_001_contig_11	CDS	UOV92_16210	MFS transporter	GO:0055085,GO:0022857			go_process=transmembrane transport|0055085||IEA	go_function=DNA-binding transcription factor activity|0003700||IEA
BPC2_N2613_R1_001_contig_11	CDS	UOV92_16215	MarR family winged helix-turn-helix transcriptional regulator	GO:0006355,GO:0003700			go_process=regulation of DNA-templated transcription|0006355||IEA	go_function=adenine phosphoribosyltransferase activity|0003999||IEA
BPC2_N2613_R1_001_contig_11	CDS	UOV92_16220	adenine phosphoribosyltransferase	GO:0006168,GO:0009116,GO:0003999			go_process=adenine salvage|0006168||IEA,nucleoside metabolic process|0009116||IEA	go_function=hydrolase activity%2C acting on carbon-nitrogen (but not peptide) bonds|0016810||IEA
BPC2_N2613_R1_001_contig_11	CDS	UOV92_16320	polysaccharide deacetylase family protein	GO:0005975,GO:0016810			go_process=carbohydrate metabolic process|0005975||IEA	go_function=ATP binding|0005524||IEA
BPC2_N2613_R1_001_contig_11	CDS	UOV92_16350	aminoglycoside phosphotransferase family protein	GO:0016310,GO:0005524			go_process=phosphorylation|0016310||IEA	go_function=tetrahydrofolylpolyglutamate synthase activity|0004326||IEA,ATP binding|0005524||IEA,dihydrofolate synthase activity|0008841||IEA,metal ion binding|0046872||IEA
BPC2_N2613_R1_001_contig_11	CDS	UOV92_16455	folylpolyglutamate synthase/dihydrofolate synthase family protein	GO:0006730,GO:0004326,GO:0005524,GO:0008841,GO:0046872			go_process=one-carbon metabolic process|0006730||IEA	go_function=tetrahydrofolylpolyglutamate synthase activity|0004326||IEA,ATP binding|0005524||IEA,dihydrofolate synthase activity|0008841||IEA,metal ion binding|0046872||IEA
BPC2_N2613_R1_001_contig_11	CDS	UOV92_16460	folylpolyglutamate synthase/dihydrofolate synthase family protein	GO:0006730,GO:0004326,GO:0005524,GO:0008841,GO:0046872			go_process=one-carbon metabolic process|0006730||IEA	go_function=nucleotide binding|0000166||IEA,aminoacyl-tRNA ligase activity|0004812||IEA,valine-tRNA ligase activity|0004832||IEA,ATP binding|0005524||IEA
BPC2_N2613_R1_001_contig_11	CDS	UOV92_16465	valine--tRNA ligase	GO:0006438,GO:0000166,GO:0004812,GO:0004832,GO:0005524			go_process=valyl-tRNA aminoacylation|0006438||IEA	go_function=uroporphyrinogen-III synthase activity|0004852||IEA
BPC2_N2613_R1_001_contig_11	CDS	UOV92_16640	spore germination protein	GO:0009847,GO:0016020			go_process=spore germination|0009847||IEA	go_function=transmembrane transporter activity|0022857||IEA
BPC2_N2613_R1_001_contig_11	CDS	UOV92_16775	methyl-accepting chemotaxis protein	GO:0007165,GO:0016020			go_process=signal transduction|0007165||IEA	go_function=S-adenosylmethionine-dependent methyltransferase activity|0008757||IEA,S-adenosyl-L-methionine binding|1904047||IEA
BPC2_N2613_R1_001_contig_11	CDS	UOV92_14760	transcription antitermination factor NusB	GO:0006355	nusB		go_process=regulation of DNA-templated transcription|0006355||IEA
BPC2_N2613_R1_001_contig_11	CDS	UOV92_16430	rod shape-determining protein MreC	GO:0008360	mreC		go_process=regulation of cell shape|0008360||IEA
BPC2_N2613_R1_001_contig_11	CDS	UOV92_14400	IS3 family transposase	GO:0015074			go_process=DNA integration|0015074||IEA
BPC2_N2613_R1_001_contig_11	CDS	UOV92_14545	dihydrolipoamide acetyltransferase family protein	GO:0006096			go_process=glycolytic process|0006096||IEA
BPC2_N2613_R1_001_contig_11	CDS	UOV92_14955	SMI1/KNR4 family protein	GO:0042546			go_process=cell wall biogenesis|0042546||IEA
BPC2_N2613_R1_001_contig_11	CDS	UOV92_15525	response regulator	GO:0000160			go_process=phosphorelay signal transduction system|0000160||IEA
BPC2_N2613_R1_001_contig_11	CDS	UOV92_15695	TrkA family potassium uptake protein	GO:0006813			go_process=potassium ion transport|0006813||IEA
BPC2_N2613_R1_001_contig_11	CDS	UOV92_15820	SMI1/KNR4 family protein	GO:0042546			go_process=cell wall biogenesis|0042546||IEA
BPC2_N2613_R1_001_contig_11	CDS	UOV92_16055	GTP pyrophosphokinase family protein	GO:0015969			go_process=guanosine tetraphosphate metabolic process|0015969||IEA
BPC2_N2613_R1_001_contig_11	CDS	UOV92_16625	LuxR C-terminal-related transcriptional regulator	GO:0006355			go_process=regulation of DNA-templated transcription|0006355||IEA
BPC2_N2613_R1_001_contig_11	CDS	UOV92_16630	Ger(x)C family spore germination protein	GO:0009847,GO:0030436			go_process=spore germination|0009847||IEA,asexual sporulation|0030436||IEA
BPC2_N2613_R1_001_contig_11	CDS	UOV92_14445	DMT family transporter	GO:0005215,GO:0005886		go_component=membrane|0016020||IEA		go_function=transporter activity|0005215||IEA
BPC2_N2613_R1_001_contig_11	CDS	UOV92_14715	DNA repair protein RecN	GO:0006281,GO:0006310,GO:0005524,GO:0005737	recN	go_component=cytoplasm|0005737||IEA	go_process=DNA repair|0006281||IEA,DNA recombination|0006310||IEA	go_function=ATP binding|0005524||IEA
BPC2_N2613_R1_001_contig_11	CDS	UOV92_14730	1-deoxy-D-xylulose-5-phosphate synthase	GO:0008615,GO:0009228,GO:0009240,GO:0008661,GO:0005737	dxs	go_component=cytoplasm|0005737||IEA	go_process=pyridoxine biosynthetic process|0008615||IEA,thiamine biosynthetic process|0009228||IEA,isopentenyl diphosphate biosynthetic process|0009240||IEA	go_function=1-deoxy-D-xylulose-5-phosphate synthase activity|0008661||IEA
BPC2_N2613_R1_001_contig_11	CDS	UOV92_14740	exodeoxyribonuclease VII small subunit	GO:0006308,GO:0008855,GO:0009318	xseB	go_component=exodeoxyribonuclease VII complex|0009318||IEA	go_process=DNA catabolic process|0006308||IEA	go_function=exodeoxyribonuclease VII activity|0008855||IEA
BPC2_N2613_R1_001_contig_11	CDS	UOV92_14745	exodeoxyribonuclease VII large subunit	GO:0006308,GO:0008855,GO:0009318	xseA	go_component=exodeoxyribonuclease VII complex|0009318||IEA	go_process=DNA catabolic process|0006308||IEA	go_function=exodeoxyribonuclease VII activity|0008855||IEA
BPC2_N2613_R1_001_contig_11	CDS	UOV92_14810	acetyl-CoA carboxylase biotin carboxylase subunit	GO:0006633,GO:0003989,GO:0004075,GO:0009317	accC	go_component=acetyl-CoA carboxylase complex|0009317||IEA	go_process=fatty acid biosynthetic process|0006633||IEA	go_function=acetyl-CoA carboxylase activity|0003989||IEA,biotin carboxylase activity|0004075||IEA
BPC2_N2613_R1_001_contig_11	CDS	UOV92_14815	acetyl-CoA carboxylase biotin carboxyl carrier protein	GO:0006633,GO:0003989,GO:0009317	accB	go_component=acetyl-CoA carboxylase complex|0009317||IEA	go_process=fatty acid biosynthetic process|0006633||IEA	go_function=acetyl-CoA carboxylase activity|0003989||IEA
BPC2_N2613_R1_001_contig_11	CDS	UOV92_14850	elongation factor P	GO:0006414,GO:0003746,GO:0005737	efp	go_component=cytoplasm|0005737||IEA	go_process=translational elongation|0006414||IEA	go_function=translation elongation factor activity|0003746||IEA
BPC2_N2613_R1_001_contig_11	CDS	UOV92_15170	glycine cleavage system aminomethyltransferase GcvT	GO:0019464,GO:0004047,GO:0005737	gcvT	go_component=cytoplasm|0005737||IEA	go_process=glycine decarboxylation via glycine cleavage system|0019464||IEA	go_function=aminomethyltransferase activity|0004047||IEA
BPC2_N2613_R1_001_contig_11	CDS	UOV92_15275	tyrosine--tRNA ligase	GO:0006437,GO:0004831,GO:0005737	tyrS	go_component=cytoplasm|0005737||IEA	go_process=tyrosyl-tRNA aminoacylation|0006437||IEA	go_function=tyrosine-tRNA ligase activity|0004831||IEA
BPC2_N2613_R1_001_contig_11	CDS	UOV92_15295	50S ribosomal protein L33	GO:0006412,GO:0003735,GO:0000315,GO:0022625	rpmG	go_component=organellar large ribosomal subunit|0000315||IEA,cytosolic large ribosomal subunit|0022625||IEA	go_process=translation|0006412||IEA	go_function=structural constituent of ribosome|0003735||IEA
BPC2_N2613_R1_001_contig_11	CDS	UOV92_15685	30S ribosomal protein S21	GO:0006412,GO:0003735,GO:0000314,GO:0022627	rpsU	go_component=organellar small ribosomal subunit|0000314||IEA,cytosolic small ribosomal subunit|0022627||IEA	go_process=translation|0006412||IEA	go_function=structural constituent of ribosome|0003735||IEA
BPC2_N2613_R1_001_contig_11	CDS	UOV92_15875	30S ribosomal protein S20	GO:0006412,GO:0003735,GO:0000312,GO:0022627	rpsT	go_component=plastid small ribosomal subunit|0000312||IEA,cytosolic small ribosomal subunit|0022627||IEA	go_process=translation|0006412||IEA	go_function=structural constituent of ribosome|0003735||IEA
BPC2_N2613_R1_001_contig_11	CDS	UOV92_15880	DNA polymerase III subunit delta	GO:0006260,GO:0003887,GO:0009360	holA	go_component=DNA polymerase III complex|0009360||IEA	go_process=DNA replication|0006260||IEA	go_function=DNA-directed DNA polymerase activity|0003887||IEA
BPC2_N2613_R1_001_contig_11	CDS	UOV92_15925	ribosome assembly RNA-binding protein YhbY	GO:0008150,GO:0003723,GO:0005737	yhbY	go_component=cytoplasm|0005737||IEA	go_process=biological_process|0008150||IEA	go_function=RNA binding|0003723||IEA
BPC2_N2613_R1_001_contig_11	CDS	UOV92_15935	ribosome biogenesis GTPase YqeH	GO:0042254,GO:0003924,GO:0005525,GO:0005737	yqeH	go_component=cytoplasm|0005737||IEA	go_process=ribosome biogenesis|0042254||IEA	go_function=GTPase activity|0003924||IEA,GTP binding|0005525||IEA
BPC2_N2613_R1_001_contig_11	CDS	UOV92_16015	Holliday junction resolvase RuvX	GO:0008150,GO:0003674,GO:0005737	ruvX	go_component=cytoplasm|0005737||IEA	go_process=biological_process|0008150||IEA	go_function=molecular_function|0003674||IEA
BPC2_N2613_R1_001_contig_11	CDS	UOV92_16025	alanine--tRNA ligase	GO:0006419,GO:0004813,GO:0005737	alaS	go_component=cytoplasm|0005737||IEA	go_process=alanyl-tRNA aminoacylation|0006419||IEA	go_function=alanine-tRNA ligase activity|0004813||IEA
BPC2_N2613_R1_001_contig_11	CDS	UOV92_16160	histidine--tRNA ligase	GO:0006427,GO:0004821,GO:0005737	hisS	go_component=cytoplasm|0005737||IEA	go_process=histidyl-tRNA aminoacylation|0006427||IEA	go_function=histidine-tRNA ligase activity|0004821||IEA
BPC2_N2613_R1_001_contig_11	CDS	UOV92_16325	preprotein translocase subunit YajC	GO:0009306,GO:0015450,GO:0005886	yajC	go_component=plasma membrane|0005886||IEA	go_process=protein secretion|0009306||IEA	go_function=protein-transporting ATPase activity|0015450||IEA
BPC2_N2613_R1_001_contig_11	CDS	UOV92_16330	tRNA guanosine(34) transglycosylase Tgt	GO:0006400,GO:0008479,GO:0005737	tgt	go_component=cytoplasm|0005737||IEA	go_process=tRNA modification|0006400||IEA	go_function=tRNA-guanosine(34) queuine transglycosylase activity|0008479||IEA
BPC2_N2613_R1_001_contig_11	CDS	UOV92_16345	Holliday junction branch migration protein RuvA	GO:0006310,GO:0009378,GO:0009379	ruvA	go_component=Holliday junction helicase complex|0009379||IEA	go_process=DNA recombination|0006310||IEA	go_function=four-way junction helicase activity|0009378||IEA
BPC2_N2613_R1_001_contig_11	CDS	UOV92_16390	50S ribosomal protein L27	GO:0006412,GO:0003735,GO:0000315,GO:0022625	rpmA	go_component=organellar large ribosomal subunit|0000315||IEA,cytosolic large ribosomal subunit|0022625||IEA	go_process=translation|0006412||IEA	go_function=structural constituent of ribosome|0003735||IEA
BPC2_N2613_R1_001_contig_11	CDS	UOV92_16400	50S ribosomal protein L21	GO:0006412,GO:0003735,GO:0000311,GO:0022625	rplU	go_component=plastid large ribosomal subunit|0000311||IEA,cytosolic large ribosomal subunit|0022625||IEA	go_process=translation|0006412||IEA	go_function=structural constituent of ribosome|0003735||IEA
BPC2_N2613_R1_001_contig_11	CDS	UOV92_16480	glutamate-1-semialdehyde 2%2C1-aminomutase	GO:0006779,GO:0042286,GO:0005737	hemL	go_component=cytoplasm|0005737||IEA	go_process=porphyrin-containing compound biosynthetic process|0006779||IEA	go_function=glutamate-1-semialdehyde 2%2C1-aminomutase activity|0042286||IEA
BPC2_N2613_R1_001_contig_11	CDS	UOV92_16495	hydroxymethylbilane synthase	GO:0006779,GO:0004418,GO:0005737	hemC	go_component=cytoplasm|0005737||IEA	go_process=porphyrin-containing compound biosynthetic process|0006779||IEA	go_function=hydroxymethylbilane synthase activity|0004418||IEA
BPC2_N2613_R1_001_contig_11	CDS	UOV92_16505	glutamyl-tRNA reductase	GO:0006779,GO:0008883,GO:0005737	hemA	go_component=cytoplasm|0005737||IEA	go_process=porphyrin-containing compound biosynthetic process|0006779||IEA	go_function=glutamyl-tRNA reductase activity|0008883||IEA
BPC2_N2613_R1_001_contig_11	CDS	UOV92_16530	ribosome biogenesis GTP-binding protein YihA/YsxC	GO:0042254,GO:0003924,GO:0005525,GO:0043022,GO:0005737	yihA	go_component=cytoplasm|0005737||IEA	go_process=ribosome biogenesis|0042254||IEA	go_function=GTPase activity|0003924||IEA,GTP binding|0005525||IEA,ribosome binding|0043022||IEA
BPC2_N2613_R1_001_contig_11	CDS	UOV92_16540	ATP-dependent protease ATP-binding subunit ClpX	GO:0006508,GO:0004252,GO:0005524,GO:0051082,GO:0009368	clpX	go_component=endopeptidase Clp complex|0009368||IEA	go_process=proteolysis|0006508||IEA	go_function=serine-type endopeptidase activity|0004252||IEA,ATP binding|0005524||IEA,unfolded protein binding|0051082||IEA
BPC2_N2613_R1_001_contig_11	CDS	UOV92_16545	trigger factor	GO:0051083,GO:0003755,GO:0051082,GO:0005854	tig	go_component=nascent polypeptide-associated complex|0005854||IEA	go_process='de novo' cotranslational protein folding|0051083||IEA	go_function=peptidyl-prolyl cis-trans isomerase activity|0003755||IEA,unfolded protein binding|0051082||IEA
BPC2_N2613_R1_001_contig_11	CDS	UOV92_16565	cytochrome aa3 quinol oxidase subunit II	GO:0015990,GO:0009055,GO:0015078,GO:0016682,GO:0016020	qoxA	go_component=membrane|0016020||IEA	go_process=electron transport coupled proton transport|0015990||IEA	go_function=electron transfer activity|0009055||IEA,proton transmembrane transporter activity|0015078||IEA,oxidoreductase activity%2C acting on diphenols and related substances as donors%2C oxygen as acceptor|0016682||IEA
BPC2_N2613_R1_001_contig_11	CDS	UOV92_15335	phosphate ABC transporter ATP-binding protein PstB	GO:0005524,GO:0015415,GO:0009898,GO:0055052	pstB	go_component=cytoplasmic side of plasma membrane|0009898||IEA,ATP-binding cassette (ABC) transporter complex%2C substrate-binding subunit-containing|0055052||IEA		go_function=ATP binding|0005524||IEA,ATPase-coupled phosphate ion transmembrane transporter activity|0015415||IEA
BPC2_N2613_R1_001_contig_11	CDS	UOV92_15340	phosphate ABC transporter permease PstA	GO:0015415,GO:0005886,GO:0055052	pstA	go_component=plasma membrane|0005886||IEA,ATP-binding cassette (ABC) transporter complex%2C substrate-binding subunit-containing|0055052||IEA		go_function=ATPase-coupled phosphate ion transmembrane transporter activity|0015415||IEA
BPC2_N2613_R1_001_contig_11	CDS	UOV92_15345	phosphate ABC transporter permease subunit PstC	GO:0015415,GO:0005886,GO:0055052	pstC	go_component=plasma membrane|0005886||IEA,ATP-binding cassette (ABC) transporter complex%2C substrate-binding subunit-containing|0055052||IEA		go_function=ATPase-coupled phosphate ion transmembrane transporter activity|0015415||IEA
BPC2_N2613_R1_001_contig_11	CDS	UOV92_15765	heat-inducible transcriptional repressor HrcA	GO:0009408,GO:0005737	hrcA	go_component=cytoplasm|0005737||IEA	go_process=response to heat|0009408||IEA
BPC2_N2613_R1_001_contig_11	CDS	UOV92_14465	methyl-accepting chemotaxis protein	GO:0098561		go_component=methyl accepting chemotaxis protein complex|0098561||IEA
BPC2_N2613_R1_001_contig_11	CDS	UOV92_15415	hemolysin family protein	GO:0016020		go_component=membrane|0016020||IEA
BPC2_N2613_R1_001_contig_11	CDS	UOV92_15460	YhgE/Pip domain-containing protein	GO:0016020		go_component=membrane|0016020||IEA
BPC2_N2613_R1_001_contig_11	CDS	UOV92_16310	oligosaccharide flippase family protein	GO:0016020		go_component=membrane|0016020||IEA
BPC2_N2613_R1_001_contig_11	CDS	UOV92_16315	DUF421 domain-containing protein	GO:0016020		go_component=membrane|0016020||IEA
BPC2_N2613_R1_001_contig_11	CDS	UOV92_16515	S-layer homology domain-containing protein	GO:0030115		go_component=S-layer|0030115||IEA
BPC2_N2613_R1_001_contig_11	CDS	UOV92_16650	nucleoid-associated protein	GO:0009295		go_component=nucleoid|0009295||IEA
BPC2_N2613_R1_001_contig_11	CDS	UOV92_14895	Nif3-like dinuclear metal center hexameric protein	GO:0008150,GO:0051540,GO:0005737		go_component=cytoplasm|0005737||IEA	go_process=biological_process|0008150||IEA	go_function=metal cluster binding|0051540||IEA
BPC2_N2613_R1_001_contig_11	CDS	UOV92_14915	amino acid permease	GO:0006865,GO:0055085,GO:0015171,GO:0016020		go_component=membrane|0016020||IEA	go_process=amino acid transport|0006865||IEA,transmembrane transport|0055085||IEA	go_function=amino acid transmembrane transporter activity|0015171||IEA
BPC2_N2613_R1_001_contig_11	CDS	UOV92_14945	histidine kinase	GO:0000160,GO:0000155,GO:0046983,GO:0016020		go_component=membrane|0016020||IEA	go_process=phosphorelay signal transduction system|0000160||IEA	go_function=phosphorelay sensor kinase activity|0000155||IEA,protein dimerization activity|0046983||IEA
BPC2_N2613_R1_001_contig_11	CDS	UOV92_15360	penicillin-binding protein 2	GO:0009252,GO:0008658,GO:0016020		go_component=membrane|0016020||IEA	go_process=peptidoglycan biosynthetic process|0009252||IEA	go_function=penicillin binding|0008658||IEA
BPC2_N2613_R1_001_contig_11	CDS	UOV92_15375	Na/Pi cotransporter family protein	GO:0044341,GO:0005436,GO:0005886		go_component=plasma membrane|0005886||IEA	go_process=sodium-dependent phosphate transport|0044341||IEA	go_function=sodium:phosphate symporter activity|0005436||IEA
BPC2_N2613_R1_001_contig_11	CDS	UOV92_15575	Nif3-like dinuclear metal center hexameric protein	GO:0008150,GO:0051540,GO:0005737		go_component=cytoplasm|0005737||IEA	go_process=biological_process|0008150||IEA	go_function=metal cluster binding|0051540||IEA
BPC2_N2613_R1_001_contig_11	CDS	UOV92_16120	PTS sugar transporter subunit IIC	GO:0009401,GO:0016773,GO:0016020		go_component=membrane|0016020||IEA	go_process=phosphoenolpyruvate-dependent sugar phosphotransferase system|0009401||IEA	go_function=phosphotransferase activity%2C alcohol group as acceptor|0016773||IEA
BPC2_N2613_R1_001_contig_11	CDS	UOV92_16435	rod shape-determining protein	GO:0000902,GO:0008360,GO:0005524,GO:0005737		go_component=cytoplasm|0005737||IEA	go_process=cell morphogenesis|0000902||IEA,regulation of cell shape|0008360||IEA	go_function=ATP binding|0005524||IEA
BPC2_N2613_R1_001_contig_11	CDS	UOV92_14410	biotin synthase BioB	GO:0009102,GO:0004076,GO:0051537,GO:0051539,GO:1904047	bioB		go_process=biotin biosynthetic process|0009102||IEA	go_function=biotin synthase activity|0004076||IEA,2 iron%2C 2 sulfur cluster binding|0051537||IEA,4 iron%2C 4 sulfur cluster binding|0051539||IEA,S-adenosyl-L-methionine binding|1904047||IEA
BPC2_N2613_R1_001_contig_11	CDS	UOV92_14420	adenosylmethionine--8-amino-7-oxononanoate transaminase	GO:0009102,GO:0004015	bioA		go_process=biotin biosynthetic process|0009102||IEA	go_function=adenosylmethionine-8-amino-7-oxononanoate transaminase activity|0004015||IEA
BPC2_N2613_R1_001_contig_11	CDS	UOV92_14425	dethiobiotin synthase	GO:0009102,GO:0004141	bioD		go_process=biotin biosynthetic process|0009102||IEA	go_function=dethiobiotin synthase activity|0004141||IEA
BPC2_N2613_R1_001_contig_11	CDS	UOV92_14480	carboxynorspermidine decarboxylase	GO:0008216,GO:0016831	nspC		go_process=spermidine metabolic process|0008216||IEA	go_function=carboxy-lyase activity|0016831||IEA
BPC2_N2613_R1_001_contig_11	CDS	UOV92_14560	dihydrolipoyl dehydrogenase	GO:0006096,GO:0045454,GO:0051068,GO:0004148	lpdA		go_process=glycolytic process|0006096||IEA,cell redox homeostasis|0045454||IEA,dihydrolipoamide metabolic process|0051068||IEA	go_function=dihydrolipoyl dehydrogenase activity|0004148||IEA
BPC2_N2613_R1_001_contig_11	CDS	UOV92_14705	sporulation transcription factor Spo0A	GO:0000160,GO:0006355,GO:0030436,GO:0042173,GO:0000156	spo0A		go_process=phosphorelay signal transduction system|0000160||IEA,regulation of DNA-templated transcription|0006355||IEA,asexual sporulation|0030436||IEA,regulation of sporulation resulting in formation of a cellular spore|0042173||IEA	go_function=phosphorelay response regulator activity|0000156||IEA
BPC2_N2613_R1_001_contig_11	CDS	UOV92_14860	type II 3-dehydroquinate dehydratase	GO:0009423,GO:0003855	aroQ		go_process=chorismate biosynthetic process|0009423||IEA	go_function=3-dehydroquinate dehydratase activity|0003855||IEA
BPC2_N2613_R1_001_contig_11	CDS	UOV92_15160	aminomethyl-transferring glycine dehydrogenase subunit GcvPB	GO:0006546,GO:0004375	gcvPB		go_process=glycine catabolic process|0006546||IEA	go_function=glycine dehydrogenase (decarboxylating) activity|0004375||IEA
BPC2_N2613_R1_001_contig_11	CDS	UOV92_15165	aminomethyl-transferring glycine dehydrogenase subunit GcvPA	GO:0006546,GO:0004375	gcvPA		go_process=glycine catabolic process|0006546||IEA	go_function=glycine dehydrogenase (decarboxylating) activity|0004375||IEA
BPC2_N2613_R1_001_contig_11	CDS	UOV92_15315	anthranilate synthase component I	GO:0000162,GO:0004049	trpE		go_process=tryptophan biosynthetic process|0000162||IEA	go_function=anthranilate synthase activity|0004049||IEA
BPC2_N2613_R1_001_contig_11	CDS	UOV92_15330	phosphate signaling complex protein PhoU	GO:0051049,GO:0003700	phoU		go_process=regulation of transport|0051049||IEA	go_function=DNA-binding transcription factor activity|0003700||IEA
BPC2_N2613_R1_001_contig_11	CDS	UOV92_15390	flavodoxin-dependent (E)-4-hydroxy-3-methylbut-2-enyl-diphosphate synthase	GO:0044237,GO:0046429	ispG		go_process=cellular metabolic process|0044237||IEA	go_function=4-hydroxy-3-methylbut-2-en-1-yl diphosphate synthase activity|0046429||IEA
BPC2_N2613_R1_001_contig_11	CDS	UOV92_15435	heme o synthase	GO:0006783,GO:0008495	cyoE		go_process=heme biosynthetic process|0006783||IEA	go_function=protoheme IX farnesyltransferase activity|0008495||IEA
BPC2_N2613_R1_001_contig_11	CDS	UOV92_15475	3-phosphoserine/phosphohydroxythreonine transaminase	GO:0006564,GO:0003824,GO:0004648	serC		go_process=L-serine biosynthetic process|0006564||IEA	go_function=catalytic activity|0003824||IEA,O-phospho-L-serine:2-oxoglutarate aminotransferase activity|0004648||IEA
BPC2_N2613_R1_001_contig_11	CDS	UOV92_15595	RNA polymerase sigma factor RpoD	GO:0006355,GO:0003677,GO:0016987	rpoD		go_process=regulation of DNA-templated transcription|0006355||IEA	go_function=DNA binding|0003677||IEA,sigma factor activity|0016987||IEA
BPC2_N2613_R1_001_contig_11	CDS	UOV92_15600	DNA primase	GO:0006269,GO:0003896	dnaG		go_process=DNA replication%2C synthesis of RNA primer|0006269||IEA	go_function=DNA primase activity|0003896||IEA
BPC2_N2613_R1_001_contig_11	CDS	UOV92_15625	DNA repair protein RecO	GO:0006281,GO:0006310,GO:0003677	recO		go_process=DNA repair|0006281||IEA,DNA recombination|0006310||IEA	go_function=DNA binding|0003677||IEA
BPC2_N2613_R1_001_contig_11	CDS	UOV92_15645	rRNA maturation RNase YbeY	GO:0042254,GO:0004540,GO:0046872	ybeY		go_process=ribosome biogenesis|0042254||IEA	go_function=RNA nuclease activity|0004540||IEA,metal ion binding|0046872||IEA
BPC2_N2613_R1_001_contig_11	CDS	UOV92_15715	deoxyribose-phosphate aldolase	GO:0009264,GO:0004139	deoC		go_process=deoxyribonucleotide catabolic process|0009264||IEA	go_function=deoxyribose-phosphate aldolase activity|0004139||IEA
BPC2_N2613_R1_001_contig_11	CDS	UOV92_15720	tRNA (N(6)-L-threonylcarbamoyladenosine(37)-C(2))-methylthiotransferase MtaB	GO:0006400,GO:0051539,GO:1904047	mtaB		go_process=tRNA modification|0006400||IEA	go_function=4 iron%2C 4 sulfur cluster binding|0051539||IEA,S-adenosyl-L-methionine binding|1904047||IEA
BPC2_N2613_R1_001_contig_11	CDS	UOV92_15745	50S ribosomal protein L11 methyltransferase	GO:0036211,GO:0008757	prmA		go_process=protein modification process|0036211||IEA	go_function=S-adenosylmethionine-dependent methyltransferase activity|0008757||IEA
BPC2_N2613_R1_001_contig_11	CDS	UOV92_15750	molecular chaperone DnaJ	GO:0006457,GO:0009408,GO:0005524,GO:0031072,GO:0051082	dnaJ		go_process=protein folding|0006457||IEA,response to heat|0009408||IEA	go_function=ATP binding|0005524||IEA,heat shock protein binding|0031072||IEA,unfolded protein binding|0051082||IEA
BPC2_N2613_R1_001_contig_11	CDS	UOV92_15755	molecular chaperone DnaK	GO:0006457,GO:0005524,GO:0016887	dnaK		go_process=protein folding|0006457||IEA	go_function=ATP binding|0005524||IEA,ATP hydrolysis activity|0016887||IEA
BPC2_N2613_R1_001_contig_11	CDS	UOV92_15760	nucleotide exchange factor GrpE	GO:0006457,GO:0000774,GO:0042803,GO:0051087	grpE		go_process=protein folding|0006457||IEA	go_function=adenyl-nucleotide exchange factor activity|0000774||IEA,protein homodimerization activity|0042803||IEA,protein-folding chaperone binding|0051087||IEA
BPC2_N2613_R1_001_contig_11	CDS	UOV92_15770	radical SAM family heme chaperone HemW	GO:0006779,GO:0051989	hemW		go_process=porphyrin-containing compound biosynthetic process|0006779||IEA	go_function=coproporphyrinogen dehydrogenase activity|0051989||IEA
BPC2_N2613_R1_001_contig_11	CDS	UOV92_15775	chromate efflux transporter	GO:0015703,GO:0015109	chrA		go_process=chromate transport|0015703||IEA	go_function=chromate transmembrane transporter activity|0015109||IEA
BPC2_N2613_R1_001_contig_11	CDS	UOV92_15865	stage II sporulation protein P	GO:0030436,GO:0061783	spoIIP		go_process=asexual sporulation|0030436||IEA	go_function=peptidoglycan muralytic activity|0061783||IEA
BPC2_N2613_R1_001_contig_11	CDS	UOV92_15870	GPR endopeptidase	GO:0030436,GO:0004175	gpr		go_process=asexual sporulation|0030436||IEA	go_function=endopeptidase activity|0004175||IEA
BPC2_N2613_R1_001_contig_11	CDS	UOV92_15910	ribosome silencing factor	GO:0017148,GO:0043022	rsfS		go_process=negative regulation of translation|0017148||IEA	go_function=ribosome binding|0043022||IEA
BPC2_N2613_R1_001_contig_11	CDS	UOV92_15930	shikimate dehydrogenase	GO:0009423,GO:0004764	aroE		go_process=chorismate biosynthetic process|0009423||IEA	go_function=shikimate 3-dehydrogenase (NADP+) activity|0004764||IEA
BPC2_N2613_R1_001_contig_11	CDS	UOV92_15950	CDP-diacylglycerol--serine O-phosphatidyltransferase	GO:0008654,GO:0003882	pssA		go_process=phospholipid biosynthetic process|0008654||IEA	go_function=CDP-diacylglycerol-serine O-phosphatidyltransferase activity|0003882||IEA
BPC2_N2613_R1_001_contig_11	CDS	UOV92_15965	5'-methylthioadenosine/S-adenosylhomocysteine nucleosidase	GO:0019509,GO:0008782,GO:0008930	mtnN		go_process=L-methionine salvage from methylthioadenosine|0019509||IEA	go_function=adenosylhomocysteine nucleosidase activity|0008782||IEA,methylthioadenosine nucleosidase activity|0008930||IEA
BPC2_N2613_R1_001_contig_11	CDS	UOV92_15975	transcription elongation factor GreA	GO:0032784,GO:0003677,GO:0070063	greA		go_process=regulation of DNA-templated transcription elongation|0032784||IEA	go_function=DNA binding|0003677||IEA,RNA polymerase binding|0070063||IEA
BPC2_N2613_R1_001_contig_11	CDS	UOV92_16000	endolytic transglycosylase MltG	GO:0009252,GO:0071555,GO:0008932	mltG		go_process=peptidoglycan biosynthetic process|0009252||IEA,cell wall organization|0071555||IEA	go_function=lytic endotransglycosylase activity|0008932||IEA
BPC2_N2613_R1_001_contig_11	CDS	UOV92_16045	phosphoribosylformimino-5-aminoimidazole carboxamide ribotide isomerase	GO:0000105,GO:0003949	hisA		go_process=histidine biosynthetic process|0000105||IEA	go_function=1-(5-phosphoribosyl)-5-[(5-phosphoribosylamino)methylideneamino]imidazole-4-carboxamide isomerase activity|0003949||IEA
BPC2_N2613_R1_001_contig_11	CDS	UOV92_16070	tRNA 2-thiouridine(34) synthase MnmA	GO:0008033,GO:0016740,GO:0016783	mnmA		go_process=tRNA processing|0008033||IEA	go_function=transferase activity|0016740||IEA,sulfurtransferase activity|0016783||IEA
BPC2_N2613_R1_001_contig_11	CDS	UOV92_16155	aspartate--tRNA ligase	GO:0006418,GO:0000166,GO:0004812,GO:0005524,GO:0016874	aspS		go_process=tRNA aminoacylation for protein translation|0006418||IEA	go_function=nucleotide binding|0000166||IEA,aminoacyl-tRNA ligase activity|0004812||IEA,ATP binding|0005524||IEA,ligase activity|0016874||IEA
BPC2_N2613_R1_001_contig_11	CDS	UOV92_16190	D-aminoacyl-tRNA deacylase	GO:0008152,GO:0004045	dtd		go_process=metabolic process|0008152||IEA	go_function=aminoacyl-tRNA hydrolase activity|0004045||IEA
BPC2_N2613_R1_001_contig_11	CDS	UOV92_16225	single-stranded-DNA-specific exonuclease RecJ	GO:0006310,GO:0008297	recJ		go_process=DNA recombination|0006310||IEA	go_function=single-stranded DNA exodeoxyribonuclease activity|0008297||IEA
BPC2_N2613_R1_001_contig_11	CDS	UOV92_16230	tryptophan synthase subunit alpha	GO:0000162,GO:0004834	trpA		go_process=tryptophan biosynthetic process|0000162||IEA	go_function=tryptophan synthase activity|0004834||IEA
BPC2_N2613_R1_001_contig_11	CDS	UOV92_16235	tryptophan synthase subunit beta	GO:0000162,GO:0004834	trpB		go_process=tryptophan biosynthetic process|0000162||IEA	go_function=tryptophan synthase activity|0004834||IEA
BPC2_N2613_R1_001_contig_11	CDS	UOV92_16245	indole-3-glycerol phosphate synthase TrpC	GO:0006568,GO:0004425	trpC		go_process=tryptophan metabolic process|0006568||IEA	go_function=indole-3-glycerol-phosphate synthase activity|0004425||IEA
BPC2_N2613_R1_001_contig_11	CDS	UOV92_16250	anthranilate phosphoribosyltransferase	GO:0000162,GO:0004048	trpD		go_process=tryptophan biosynthetic process|0000162||IEA	go_function=anthranilate phosphoribosyltransferase activity|0004048||IEA
BPC2_N2613_R1_001_contig_11	CDS	UOV92_16300	protein translocase subunit SecDF	GO:0006886,GO:0015450	secDF		go_process=intracellular protein transport|0006886||IEA	go_function=protein-transporting ATPase activity|0015450||IEA
BPC2_N2613_R1_001_contig_11	CDS	UOV92_16340	Holliday junction branch migration DNA helicase RuvB	GO:0006281,GO:0006310,GO:0003677,GO:0005524,GO:0009378	ruvB		go_process=DNA repair|0006281||IEA,DNA recombination|0006310||IEA	go_function=DNA binding|0003677||IEA,ATP binding|0005524||IEA,four-way junction helicase activity|0009378||IEA
BPC2_N2613_R1_001_contig_11	CDS	UOV92_16370	prephenate dehydratase	GO:0009094,GO:0004664	pheA		go_process=L-phenylalanine biosynthetic process|0009094||IEA	go_function=prephenate dehydratase activity|0004664||IEA
BPC2_N2613_R1_001_contig_11	CDS	UOV92_16415	septum site-determining protein MinD	GO:0000918,GO:0016887	minD		go_process=division septum site selection|0000918||IEA	go_function=ATP hydrolysis activity|0016887||IEA
BPC2_N2613_R1_001_contig_11	CDS	UOV92_16425	rod shape-determining protein MreD	GO:0008360,GO:0003674	mreD		go_process=regulation of cell shape|0008360||IEA	go_function=molecular_function|0003674||IEA
BPC2_N2613_R1_001_contig_11	CDS	UOV92_16440	DNA repair protein RadC	GO:0006281,GO:0003677	radC		go_process=DNA repair|0006281||IEA	go_function=DNA binding|0003677||IEA
BPC2_N2613_R1_001_contig_11	CDS	UOV92_16485	porphobilinogen synthase	GO:0033014,GO:0003824,GO:0004655,GO:0046872	hemB		go_process=tetrapyrrole biosynthetic process|0033014||IEA	go_function=catalytic activity|0003824||IEA,porphobilinogen synthase activity|0004655||IEA,metal ion binding|0046872||IEA
BPC2_N2613_R1_001_contig_11	CDS	UOV92_16500	cytochrome c biogenesis protein CcsA	GO:0017004,GO:0020037	ccsA		go_process=cytochrome complex assembly|0017004||IEA	go_function=heme binding|0020037||IEA
BPC2_N2613_R1_001_contig_11	CDS	UOV92_16535	endopeptidase La	GO:0006508,GO:0004252,GO:0005524,GO:0016887	lon		go_process=proteolysis|0006508||IEA	go_function=serine-type endopeptidase activity|0004252||IEA,ATP binding|0005524||IEA,ATP hydrolysis activity|0016887||IEA
BPC2_N2613_R1_001_contig_11	CDS	UOV92_16570	cytochrome aa3 quinol oxidase subunit I	GO:0015990,GO:0004129	qoxB		go_process=electron transport coupled proton transport|0015990||IEA	go_function=cytochrome-c oxidase activity|0004129||IEA
BPC2_N2613_R1_001_contig_11	CDS	UOV92_16575	cytochrome aa3 quinol oxidase subunit III	GO:0015990,GO:0015078,GO:0016682	qoxC		go_process=electron transport coupled proton transport|0015990||IEA	go_function=proton transmembrane transporter activity|0015078||IEA,oxidoreductase activity%2C acting on diphenols and related substances as donors%2C oxygen as acceptor|0016682||IEA
BPC2_N2613_R1_001_contig_11	CDS	UOV92_16580	cytochrome aa3 quinol oxidase subunit IV	GO:0015990,GO:0015078,GO:0016682	qoxD		go_process=electron transport coupled proton transport|0015990||IEA	go_function=proton transmembrane transporter activity|0015078||IEA,oxidoreductase activity%2C acting on diphenols and related substances as donors%2C oxygen as acceptor|0016682||IEA
BPC2_N2613_R1_001_contig_11	CDS	UOV92_15690	TrkH family potassium uptake protein	GO:0015379,GO:0016020				go_function=potassium:chloride symporter activity|0015379||IEA	go_function=methyltransferase activity|0008168||IEA
BPC2_N2613_R1_001_contig_11	CDS	UOV92_14530	methylmalonyl Co-A mutase-associated GTPase MeaB	GO:0003924,GO:0005525	meaB			go_function=GTPase activity|0003924||IEA,GTP binding|0005525||IEA
BPC2_N2613_R1_001_contig_11	CDS	UOV92_14535	methylmalonyl-CoA mutase	GO:0004494,GO:0031419,GO:0046872	scpA			go_function=methylmalonyl-CoA mutase activity|0004494||IEA,cobalamin binding|0031419||IEA,metal ion binding|0046872||IEA
BPC2_N2613_R1_001_contig_11	CDS	UOV92_14755	bifunctional methylenetetrahydrofolate dehydrogenase/methenyltetrahydrofolate cyclohydrolase FolD	GO:0004488	folD			go_function=methylenetetrahydrofolate dehydrogenase (NADP+) activity|0004488||IEA
BPC2_N2613_R1_001_contig_11	CDS	UOV92_15630	GTPase Era	GO:0003723,GO:0005525	era			go_function=RNA binding|0003723||IEA,GTP binding|0005525||IEA
BPC2_N2613_R1_001_contig_11	CDS	UOV92_15845	translation elongation factor 4	GO:0003924,GO:0005525	lepA			go_function=GTPase activity|0003924||IEA,GTP binding|0005525||IEA
BPC2_N2613_R1_001_contig_11	CDS	UOV92_15980	uridine kinase	GO:0004849	udk			go_function=uridine kinase activity|0004849||IEA
BPC2_N2613_R1_001_contig_11	CDS	UOV92_16335	tRNA preQ1(34) S-adenosylmethionine ribosyltransferase-isomerase QueA	GO:0016740,GO:0016853	queA			go_function=transferase activity|0016740||IEA,isomerase activity|0016853||IEA
BPC2_N2613_R1_001_contig_11	CDS	UOV92_16380	GTPase ObgE	GO:0003924	obgE			go_function=GTPase activity|0003924||IEA
BPC2_N2613_R1_001_contig_11	CDS	UOV92_14495	M20/M25/M40 family metallo-hydrolase	GO:0016787				go_function=hydrolase activity|0016787||IEA
BPC2_N2613_R1_001_contig_11	CDS	UOV92_14505	acyl-CoA carboxylase subunit beta	GO:0016874				go_function=ligase activity|0016874||IEA
BPC2_N2613_R1_001_contig_11	CDS	UOV92_14540	methylmalonyl-CoA mutase family protein	GO:0016866,GO:0031419				go_function=intramolecular transferase activity|0016866||IEA,cobalamin binding|0031419||IEA
BPC2_N2613_R1_001_contig_11	CDS	UOV92_14550	alpha-ketoacid dehydrogenase subunit beta	GO:0016491				go_function=oxidoreductase activity|0016491||IEA
BPC2_N2613_R1_001_contig_11	CDS	UOV92_14565	Glu/Leu/Phe/Val dehydrogenase	GO:0000166,GO:0016491				go_function=nucleotide binding|0000166||IEA,oxidoreductase activity|0016491||IEA
BPC2_N2613_R1_001_contig_11	CDS	UOV92_14650	helix-turn-helix transcriptional regulator	GO:0003677				go_function=DNA binding|0003677||IEA
BPC2_N2613_R1_001_contig_11	CDS	UOV92_14685	helix-turn-helix transcriptional regulator	GO:0003677				go_function=DNA binding|0003677||IEA
BPC2_N2613_R1_001_contig_11	CDS	UOV92_14795	GNAT family N-acetyltransferase	GO:0008080,GO:0016747				go_function=N-acetyltransferase activity|0008080||IEA,acyltransferase activity%2C transferring groups other than amino-acyl groups|0016747||IEA
BPC2_N2613_R1_001_contig_11	CDS	UOV92_14845	nitronate monooxygenase	GO:0010181,GO:0016703				go_function=FMN binding|0010181||IEA,oxidoreductase activity%2C acting on single donors with incorporation of molecular oxygen%2C incorporation of one atom of oxygen (internal monooxygenases or internal mixed function oxidases)|0016703||IEA
BPC2_N2613_R1_001_contig_11	CDS	UOV92_14875	alpha/beta hydrolase	GO:0016787				go_function=hydrolase activity|0016787||IEA
BPC2_N2613_R1_001_contig_11	CDS	UOV92_14880	metallophosphoesterase family protein	GO:0042578,GO:0046872				go_function=phosphoric ester hydrolase activity|0042578||IEA,metal ion binding|0046872||IEA
BPC2_N2613_R1_001_contig_11	CDS	UOV92_15065	FHA domain-containing protein	GO:0051219				go_function=phosphoprotein binding|0051219||IEA
BPC2_N2613_R1_001_contig_11	CDS	UOV92_15070	FHA domain-containing protein	GO:0051219				go_function=phosphoprotein binding|0051219||IEA
BPC2_N2613_R1_001_contig_11	CDS	UOV92_15265	MBL fold metallo-hydrolase	GO:0016787				go_function=hydrolase activity|0016787||IEA
BPC2_N2613_R1_001_contig_11	CDS	UOV92_15280	LTA synthase family protein	GO:0008484				go_function=sulfuric ester hydrolase activity|0008484||IEA
BPC2_N2613_R1_001_contig_11	CDS	UOV92_15365	superoxide dismutase	GO:0004784,GO:0046872				go_function=superoxide dismutase activity|0004784||IEA,metal ion binding|0046872||IEA
BPC2_N2613_R1_001_contig_11	CDS	UOV92_15430	metallophosphoesterase	GO:0016787				go_function=hydrolase activity|0016787||IEA
BPC2_N2613_R1_001_contig_11	CDS	UOV92_15470	hydrolase	GO:0016787				go_function=hydrolase activity|0016787||IEA
BPC2_N2613_R1_001_contig_11	CDS	UOV92_15495	ABC transporter ATP-binding protein	GO:0005524,GO:0016887,GO:0042626,GO:0140359				go_function=ATP binding|0005524||IEA,ATP hydrolysis activity|0016887||IEA,ATPase-coupled transmembrane transporter activity|0042626||IEA,ABC-type transporter activity|0140359||IEA
BPC2_N2613_R1_001_contig_11	CDS	UOV92_15510	DEAD/DEAH box helicase	GO:0004386,GO:0005524,GO:0016887				go_function=helicase activity|0004386||IEA,ATP binding|0005524||IEA,ATP hydrolysis activity|0016887||IEA
BPC2_N2613_R1_001_contig_11	CDS	UOV92_15560	NADPH-dependent FMN reductase	GO:0008752,GO:0010181,GO:0016491,GO:0052873				go_function=FMN reductase (NAD(P)H) activity|0008752||IEA,FMN binding|0010181||IEA,oxidoreductase activity|0016491||IEA,FMN reductase (NADPH) activity|0052873||IEA
BPC2_N2613_R1_001_contig_11	CDS	UOV92_15585	c-type cytochrome	GO:0009055,GO:0020037				go_function=electron transfer activity|0009055||IEA,heme binding|0020037||IEA
BPC2_N2613_R1_001_contig_11	CDS	UOV92_15640	diacylglycerol kinase family protein	GO:0016301				go_function=kinase activity|0016301||IEA
BPC2_N2613_R1_001_contig_11	CDS	UOV92_15655	PhoH family protein	GO:0005524				go_function=ATP binding|0005524||IEA
BPC2_N2613_R1_001_contig_11	CDS	UOV92_15825	GNAT family N-acetyltransferase	GO:0008080				go_function=N-acetyltransferase activity|0008080||IEA
BPC2_N2613_R1_001_contig_11	CDS	UOV92_15830	GNAT family N-acetyltransferase	GO:0008080				go_function=N-acetyltransferase activity|0008080||IEA
BPC2_N2613_R1_001_contig_11	CDS	UOV92_15855	HIT family protein	GO:1904047				go_function=S-adenosyl-L-methionine binding|1904047||IEA
BPC2_N2613_R1_001_contig_11	CDS	UOV92_15860	acyltransferase family protein	GO:0016747				go_function=acyltransferase activity%2C transferring groups other than amino-acyl groups|0016747||IEA
BPC2_N2613_R1_001_contig_11	CDS	UOV92_15905	class I SAM-dependent methyltransferase	GO:0008168,GO:1904047				go_function=methyltransferase activity|0008168||IEA,S-adenosyl-L-methionine binding|1904047||IEA
BPC2_N2613_R1_001_contig_11	CDS	UOV92_15940	YqeG family HAD IIIA-type phosphatase	GO:0008962				go_function=phosphatidylglycerophosphatase activity|0008962||IEA
BPC2_N2613_R1_001_contig_11	CDS	UOV92_16040	ATP-dependent RecD-like DNA helicase	GO:0004386				go_function=helicase activity|0004386||IEA
BPC2_N2613_R1_001_contig_11	CDS	UOV92_16075	cysteine desulfurase family protein	GO:0030170				go_function=pyridoxal phosphate binding|0030170||IEA
BPC2_N2613_R1_001_contig_11	CDS	UOV92_16080	Rrf2 family transcriptional regulator	GO:0003677,GO:0003700				go_function=DNA binding|0003677||IEA,DNA-binding transcription factor activity|0003700||IEA
BPC2_N2613_R1_001_contig_11	CDS	UOV92_16145	GntR family transcriptional regulator	GO:0003677,GO:0003700				go_function=DNA binding|0003677||IEA,DNA-binding transcription factor activity|0003700||IEA
BPC2_N2613_R1_001_contig_11	CDS	UOV92_16265	ABC transporter ATP-binding protein	GO:0005524,GO:0042626				go_function=ATP binding|0005524||IEA,ATPase-coupled transmembrane transporter activity|0042626||IEA
BPC2_N2613_R1_001_contig_11	CDS	UOV92_16355	LysM domain-containing protein	GO:0097367				go_function=carbohydrate derivative binding|0097367||IEA
BPC2_N2613_R1_001_contig_11	CDS	UOV92_16590	universal stress protein	GO:0005524				go_function=ATP binding|0005524||IEA
BPC2_N2613_R1_001_contig_11	CDS	UOV92_16610	alpha/beta hydrolase	GO:0016787				go_function=hydrolase activity|0016787||IEA
BPC2_N2613_R1_001_contig_11	CDS	UOV92_16615	glucose 1-dehydrogenase	GO:0016491				go_function=oxidoreductase activity|0016491||IEA
BPC2_N2613_R1_001_contig_11	CDS	UOV92_16620	NAD(P)/FAD-dependent oxidoreductase	GO:0050660,GO:0050661				go_function=flavin adenine dinucleotide binding|0050660||IEA,NADP binding|0050661||IEA
BPC2_N2613_R1_001_contig_11	CDS	UOV92_16645	GNAT family N-acetyltransferase	GO:0008080				go_function=N-acetyltransferase activity|0008080||IEA
BPC2_N2613_R1_001_contig_11	CDS	UOV92_16675	serine hydrolase domain-containing protein	GO:0016787				go_function=hydrolase activity|0016787||IEA
BPC2_N2613_R1_001_contig_11	CDS	UOV92_16685	LTA synthase family protein	GO:0008484				go_function=sulfuric ester hydrolase activity|0008484||IEA
BPC2_N2613_R1_001_contig_11	CDS	UOV92_16690	LytTR family DNA-binding domain-containing protein	GO:0003677				go_function=DNA binding|0003677||IEA
BPC2_N2613_R1_001_contig_11	CDS	UOV92_16740	ABC transporter permease	GO:0042626,GO:0140359				go_function=ATPase-coupled transmembrane transporter activity|0042626||IEA,ABC-type transporter activity|0140359||IEA
BPC2_N2613_R1_001_contig_11	CDS	UOV92_16745	ABC transporter ATP-binding protein	GO:0005524				go_function=ATP binding|0005524||IEA
BPC2_N2613_R1_001_contig_11	CDS	UOV92_15675	flotillin-like protein FloA		floA
BPC2_N2613_R1_001_contig_11	CDS	UOV92_14510	methylmalonyl-CoA epimerase		mce
BPC2_N2613_R1_001_contig_11	CDS	UOV92_14515	stressosome-associated protein Prli42		prli42
BPC2_N2613_R1_001_contig_11	CDS	UOV92_14720	transcriptional regulator ArgR		argR
BPC2_N2613_R1_001_contig_11	CDS	UOV92_14950	competence pheromone ComX		comX
BPC2_N2613_R1_001_contig_11	CDS	UOV92_15105	ribonuclease toxin immunity protein CdiI		cdiI
BPC2_N2613_R1_001_contig_11	CDS	UOV92_15185	competence type IV pilus minor pilin ComGF		comGF
BPC2_N2613_R1_001_contig_11	CDS	UOV92_15195	competence type IV pilus minor pilin ComGD		comGD
BPC2_N2613_R1_001_contig_11	CDS	UOV92_15200	competence type IV pilus major pilin ComGC		comGC
BPC2_N2613_R1_001_contig_11	CDS	UOV92_15205	competence type IV pilus assembly protein ComGB		comGB
BPC2_N2613_R1_001_contig_11	CDS	UOV92_15215	AVAST type 1 anti-phage system protein Avs1c		avs1c
BPC2_N2613_R1_001_contig_11	CDS	UOV92_15225	AVAST type 1 anti-phage system MBL fold metallo-hydrolase Avs1a		avs1a
BPC2_N2613_R1_001_contig_11	CDS	UOV92_15515	VrrA/YqfQ family protein		vrrA
BPC2_N2613_R1_001_contig_11	CDS	UOV92_15915	bis(5'-nucleosyl)-tetraphosphatase (symmetrical) YqeK		yqeK
BPC2_N2613_R1_001_contig_11	CDS	UOV92_15955	RNA polymerase sporulation sigma factor SigK		sigK
BPC2_N2613_R1_001_contig_11	CDS	UOV92_16035	4-hydroxyphenylacetate 3-monooxygenase%2C oxygenase component		hpaB
BPC2_N2613_R1_001_contig_11	CDS	UOV92_16420	septum site-determining protein MinC		minC
BPC2_N2613_R1_001_contig_11	ncRNA	UOV92_16150	6S RNA		ssrS
BPC2_N2613_R1_001_contig_11	CDS	UOV92_14405	hypothetical protein
BPC2_N2613_R1_001_contig_11	CDS	UOV92_14415	biotin transporter BioY
BPC2_N2613_R1_001_contig_11	CDS	UOV92_14430	hypothetical protein
BPC2_N2613_R1_001_contig_11	CDS	UOV92_14435	beta-carotene 15%2C15'-monooxygenase
BPC2_N2613_R1_001_contig_11	CDS	UOV92_14440	AraC family transcriptional regulator
BPC2_N2613_R1_001_contig_11	CDS	UOV92_14450	Cj0069 family protein
BPC2_N2613_R1_001_contig_11	CDS	UOV92_14460	hypothetical protein
BPC2_N2613_R1_001_contig_11	CDS	UOV92_14470	hypothetical protein
BPC2_N2613_R1_001_contig_11	CDS	UOV92_14475	saccharopine dehydrogenase family protein
BPC2_N2613_R1_001_contig_11	CDS	UOV92_14485	amidase
BPC2_N2613_R1_001_contig_11	CDS	UOV92_14490	chemotaxis protein CheW
BPC2_N2613_R1_001_contig_11	CDS	UOV92_14500	hypothetical protein
BPC2_N2613_R1_001_contig_11	CDS	UOV92_14520	aromatic acid exporter family protein
BPC2_N2613_R1_001_contig_11	CDS	UOV92_14525	BrxA/BrxB family bacilliredoxin
BPC2_N2613_R1_001_contig_11	CDS	UOV92_14555	thiamine pyrophosphate-dependent dehydrogenase E1 component subunit alpha
BPC2_N2613_R1_001_contig_11	CDS	UOV92_14570	DUF2627 domain-containing protein
BPC2_N2613_R1_001_contig_11	CDS	UOV92_14575	glycerophosphodiester phosphodiesterase
BPC2_N2613_R1_001_contig_11	CDS	UOV92_14580	FapA family protein
BPC2_N2613_R1_001_contig_11	CDS	UOV92_14585	hypothetical protein
BPC2_N2613_R1_001_contig_11	CDS	UOV92_14590	hypothetical protein
BPC2_N2613_R1_001_contig_11	CDS	UOV92_14595	hypothetical protein
BPC2_N2613_R1_001_contig_11	CDS	UOV92_14605	phBC6A51 family helix-turn-helix protein
BPC2_N2613_R1_001_contig_11	CDS	UOV92_14610	hypothetical protein
BPC2_N2613_R1_001_contig_11	CDS	UOV92_14615	hypothetical protein
BPC2_N2613_R1_001_contig_11	CDS	UOV92_14620	phage tail tape measure protein
BPC2_N2613_R1_001_contig_11	CDS	UOV92_14625	hypothetical protein
BPC2_N2613_R1_001_contig_11	CDS	UOV92_14630	hypothetical protein
BPC2_N2613_R1_001_contig_11	CDS	UOV92_14635	hypothetical protein
BPC2_N2613_R1_001_contig_11	CDS	UOV92_14640	hypothetical protein
BPC2_N2613_R1_001_contig_11	CDS	UOV92_14645	hypothetical protein
BPC2_N2613_R1_001_contig_11	CDS	UOV92_14655	hypothetical protein
BPC2_N2613_R1_001_contig_11	CDS	UOV92_14660	ArsR family transcriptional regulator
BPC2_N2613_R1_001_contig_11	CDS	UOV92_14670	DNA modification methylase
BPC2_N2613_R1_001_contig_11	CDS	UOV92_14675	hypothetical protein
BPC2_N2613_R1_001_contig_11	CDS	UOV92_14680	hypothetical protein
BPC2_N2613_R1_001_contig_11	CDS	UOV92_14690	hypothetical protein
BPC2_N2613_R1_001_contig_11	CDS	UOV92_14695	hypothetical protein
BPC2_N2613_R1_001_contig_11	CDS	UOV92_14710	SpoIVB peptidase S55 domain-containing protein
BPC2_N2613_R1_001_contig_11	CDS	UOV92_14750	undecaprenyl-diphosphate phosphatase
BPC2_N2613_R1_001_contig_11	CDS	UOV92_14765	DUF2197 domain-containing protein
BPC2_N2613_R1_001_contig_11	CDS	UOV92_14780	Asp23/Gls24 family envelope stress response protein
BPC2_N2613_R1_001_contig_11	CDS	UOV92_14785	nucleoside triphosphate pyrophosphohydrolase
BPC2_N2613_R1_001_contig_11	CDS	UOV92_14790	hypothetical protein
BPC2_N2613_R1_001_contig_11	CDS	UOV92_14800	UDP-N-acetylmuramyl pentapeptide phosphotransferase
BPC2_N2613_R1_001_contig_11	CDS	UOV92_14805	hypothetical protein
BPC2_N2613_R1_001_contig_11	CDS	UOV92_14820	SpoIIIAH-like family protein
BPC2_N2613_R1_001_contig_11	CDS	UOV92_14825	hypothetical protein
BPC2_N2613_R1_001_contig_11	CDS	UOV92_14830	stage III sporulation protein AE
BPC2_N2613_R1_001_contig_11	CDS	UOV92_14835	hypothetical protein
BPC2_N2613_R1_001_contig_11	CDS	UOV92_14840	stage III sporulation protein AC
BPC2_N2613_R1_001_contig_11	CDS	UOV92_14865	hypothetical protein
BPC2_N2613_R1_001_contig_11	CDS	UOV92_14870	DUF1385 domain-containing protein
BPC2_N2613_R1_001_contig_11	CDS	UOV92_14885	stage III sporulation protein AH
BPC2_N2613_R1_001_contig_11	CDS	UOV92_14890	VOC family protein
BPC2_N2613_R1_001_contig_11	CDS	UOV92_14905	biotin/lipoate A/B protein ligase family protein
BPC2_N2613_R1_001_contig_11	CDS	UOV92_14910	rhodanese-like domain-containing protein
BPC2_N2613_R1_001_contig_11	CDS	UOV92_14920	glutaminase
BPC2_N2613_R1_001_contig_11	CDS	UOV92_14925	M20 family metallopeptidase
BPC2_N2613_R1_001_contig_11	CDS	UOV92_14935	hypothetical protein
BPC2_N2613_R1_001_contig_11	CDS	UOV92_14940	hypothetical protein
BPC2_N2613_R1_001_contig_11	CDS	UOV92_14960	ADP-ribosylglycohydrolase family protein
BPC2_N2613_R1_001_contig_11	CDS	UOV92_14965	macro domain-containing protein
BPC2_N2613_R1_001_contig_11	CDS	UOV92_14970	hypothetical protein
BPC2_N2613_R1_001_contig_11	CDS	UOV92_14975	hypothetical protein
BPC2_N2613_R1_001_contig_11	CDS	UOV92_14980	hypothetical protein
BPC2_N2613_R1_001_contig_11	CDS	UOV92_14985	SMI1/KNR4 family protein
BPC2_N2613_R1_001_contig_11	CDS	UOV92_14990	hypothetical protein
BPC2_N2613_R1_001_contig_11	CDS	UOV92_14995	hypothetical protein
BPC2_N2613_R1_001_contig_11	CDS	UOV92_15000	hypothetical protein
BPC2_N2613_R1_001_contig_11	CDS	UOV92_15005	RHS repeat-associated core domain-containing protein
BPC2_N2613_R1_001_contig_11	CDS	UOV92_15010	DUF4280 domain-containing protein
BPC2_N2613_R1_001_contig_11	CDS	UOV92_15015	hypothetical protein
BPC2_N2613_R1_001_contig_11	CDS	UOV92_15020	pentapeptide repeat-containing protein
BPC2_N2613_R1_001_contig_11	CDS	UOV92_15025	phage baseplate assembly protein V
BPC2_N2613_R1_001_contig_11	CDS	UOV92_15030	hypothetical protein
BPC2_N2613_R1_001_contig_11	CDS	UOV92_15035	DNA and RNA helicase
BPC2_N2613_R1_001_contig_11	CDS	UOV92_15040	molecular chaperone
BPC2_N2613_R1_001_contig_11	CDS	UOV92_15045	iron-dependent peroxidase
BPC2_N2613_R1_001_contig_11	CDS	UOV92_15050	normocyte-binding protein
BPC2_N2613_R1_001_contig_11	CDS	UOV92_15055	serine/threonine protein phosphatase
BPC2_N2613_R1_001_contig_11	CDS	UOV92_15060	protein phosphatase 2C domain-containing protein
BPC2_N2613_R1_001_contig_11	CDS	UOV92_15075	DnaJ domain-containing protein
BPC2_N2613_R1_001_contig_11	CDS	UOV92_15080	membrane-associated protease 1
BPC2_N2613_R1_001_contig_11	CDS	UOV92_15085	transcriptional regulator
BPC2_N2613_R1_001_contig_11	CDS	UOV92_15095	endonuclease V
BPC2_N2613_R1_001_contig_11	CDS	UOV92_15100	DUF2247 family protein
BPC2_N2613_R1_001_contig_11	CDS	UOV92_15110	hypothetical protein
BPC2_N2613_R1_001_contig_11	CDS	UOV92_15115	hypothetical protein
BPC2_N2613_R1_001_contig_11	CDS	UOV92_15120	contractile injection system protein%2C VgrG/Pvc8 family
BPC2_N2613_R1_001_contig_11	CDS	UOV92_15125	DUF4280 domain-containing protein
BPC2_N2613_R1_001_contig_11	CDS	UOV92_15130	serine protease
BPC2_N2613_R1_001_contig_11	CDS	UOV92_15135	pentapeptide repeat-containing protein
BPC2_N2613_R1_001_contig_11	CDS	UOV92_15140	hypothetical protein
BPC2_N2613_R1_001_contig_11	CDS	UOV92_15145	hypothetical protein
BPC2_N2613_R1_001_contig_11	CDS	UOV92_15150	membrane-associated protease 1
BPC2_N2613_R1_001_contig_11	CDS	UOV92_15155	hypothetical protein
BPC2_N2613_R1_001_contig_11	CDS	UOV92_15180	hypothetical protein
BPC2_N2613_R1_001_contig_11	CDS	UOV92_15190	hypothetical protein
BPC2_N2613_R1_001_contig_11	CDS	UOV92_15210	ATPase%2C T2SS/T4P/T4SS family
BPC2_N2613_R1_001_contig_11	CDS	UOV92_15230	hypothetical protein
BPC2_N2613_R1_001_contig_11	CDS	UOV92_15235	hypothetical protein
BPC2_N2613_R1_001_contig_11	CDS	UOV92_15240	hypothetical protein
BPC2_N2613_R1_001_contig_11	CDS	UOV92_15245	hypothetical protein
BPC2_N2613_R1_001_contig_11	CDS	UOV92_15250	ATPase%2C T2SS/T4P/T4SS family
BPC2_N2613_R1_001_contig_11	CDS	UOV92_15255	transcriptional regulator
BPC2_N2613_R1_001_contig_11	CDS	UOV92_15260	DUF2626 family protein
BPC2_N2613_R1_001_contig_11	CDS	UOV92_15270	DUF2759 domain-containing protein
BPC2_N2613_R1_001_contig_11	CDS	UOV92_15285	DUF910 family protein
BPC2_N2613_R1_001_contig_11	CDS	UOV92_15300	hypothetical protein
BPC2_N2613_R1_001_contig_11	CDS	UOV92_15305	hypothetical protein
BPC2_N2613_R1_001_contig_11	CDS	UOV92_15325	hypothetical protein
BPC2_N2613_R1_001_contig_11	CDS	UOV92_15350	PstS family phosphate ABC transporter substrate-binding protein
BPC2_N2613_R1_001_contig_11	CDS	UOV92_15355	hypothetical protein
BPC2_N2613_R1_001_contig_11	CDS	UOV92_15370	DUF456 domain-containing protein
BPC2_N2613_R1_001_contig_11	CDS	UOV92_15380	DUF1189 family protein
BPC2_N2613_R1_001_contig_11	CDS	UOV92_15385	hypothetical protein
BPC2_N2613_R1_001_contig_11	CDS	UOV92_15395	hypothetical protein
BPC2_N2613_R1_001_contig_11	CDS	UOV92_15400	hypothetical protein
BPC2_N2613_R1_001_contig_11	CDS	UOV92_15405	hypothetical protein
BPC2_N2613_R1_001_contig_11	CDS	UOV92_15420	hypothetical protein
BPC2_N2613_R1_001_contig_11	CDS	UOV92_15425	transcriptional regulator
BPC2_N2613_R1_001_contig_11	CDS	UOV92_15440	alpha/beta fold hydrolase
BPC2_N2613_R1_001_contig_11	CDS	UOV92_15445	hypothetical protein
BPC2_N2613_R1_001_contig_11	CDS	UOV92_15450	O-linked GlcNAc transferase
BPC2_N2613_R1_001_contig_11	CDS	UOV92_15455	thioredoxin family protein
BPC2_N2613_R1_001_contig_11	CDS	UOV92_15465	PCYCGC motif-containing (lipo)protein
BPC2_N2613_R1_001_contig_11	CDS	UOV92_15480	hypothetical protein
BPC2_N2613_R1_001_contig_11	CDS	UOV92_15500	Nif11 family protein
BPC2_N2613_R1_001_contig_11	CDS	UOV92_15535	TRAP transporter substrate-binding protein
BPC2_N2613_R1_001_contig_11	CDS	UOV92_15545	hypothetical protein
BPC2_N2613_R1_001_contig_11	CDS	UOV92_15550	hypothetical protein
BPC2_N2613_R1_001_contig_11	CDS	UOV92_15555	hypothetical protein
BPC2_N2613_R1_001_contig_11	CDS	UOV92_15565	DUF2164 domain-containing protein
BPC2_N2613_R1_001_contig_11	CDS	UOV92_15570	hypothetical protein
BPC2_N2613_R1_001_contig_11	CDS	UOV92_15580	tRNA (adenine(22)-N(1))-methyltransferase TrmK
BPC2_N2613_R1_001_contig_11	CDS	UOV92_15590	hypothetical protein
BPC2_N2613_R1_001_contig_11	CDS	UOV92_15610	helix-turn-helix transcriptional regulator
BPC2_N2613_R1_001_contig_11	CDS	UOV92_15620	HD domain-containing protein
BPC2_N2613_R1_001_contig_11	CDS	UOV92_15650	HD family phosphohydrolase
BPC2_N2613_R1_001_contig_11	CDS	UOV92_15660	sporulation protein YqfD
BPC2_N2613_R1_001_contig_11	CDS	UOV92_15665	hypothetical protein
BPC2_N2613_R1_001_contig_11	CDS	UOV92_15670	hypothetical protein
BPC2_N2613_R1_001_contig_11	CDS	UOV92_15680	nodulation protein NfeD
BPC2_N2613_R1_001_contig_11	CDS	UOV92_15700	manganese catalase family protein
BPC2_N2613_R1_001_contig_11	CDS	UOV92_15705	spore coat protein CotJB
BPC2_N2613_R1_001_contig_11	CDS	UOV92_15710	spore coat associated protein CotJA
BPC2_N2613_R1_001_contig_11	CDS	UOV92_15725	Uracil permease
BPC2_N2613_R1_001_contig_11	CDS	UOV92_15730	hypothetical protein
BPC2_N2613_R1_001_contig_11	CDS	UOV92_15735	Uracil permease
BPC2_N2613_R1_001_contig_11	CDS	UOV92_15780	DUF4179 domain-containing protein
BPC2_N2613_R1_001_contig_11	CDS	UOV92_15785	oligoribonuclease
BPC2_N2613_R1_001_contig_11	CDS	UOV92_15805	GatB/YqeY domain-containing protein
BPC2_N2613_R1_001_contig_11	CDS	UOV92_15810	zinc-dependent alcohol dehydrogenase family protein
BPC2_N2613_R1_001_contig_11	CDS	UOV92_15815	VOC family protein
BPC2_N2613_R1_001_contig_11	CDS	UOV92_15835	hypothetical protein
BPC2_N2613_R1_001_contig_11	CDS	UOV92_15840	hypothetical protein
BPC2_N2613_R1_001_contig_11	CDS	UOV92_15850	protein phosphatase 2C domain-containing protein
BPC2_N2613_R1_001_contig_11	CDS	UOV92_15885	YqzM family protein
BPC2_N2613_R1_001_contig_11	CDS	UOV92_15895	ComE operon protein 2
BPC2_N2613_R1_001_contig_11	CDS	UOV92_15900	helix-hairpin-helix domain-containing protein
BPC2_N2613_R1_001_contig_11	CDS	UOV92_15960	5'-methylthioadenosine nucleosidase
BPC2_N2613_R1_001_contig_11	CDS	UOV92_15970	YrrS family protein
BPC2_N2613_R1_001_contig_11	CDS	UOV92_15985	U32 family peptidase
BPC2_N2613_R1_001_contig_11	CDS	UOV92_15990	peptidase U32 family protein
BPC2_N2613_R1_001_contig_11	CDS	UOV92_16005	DUF1292 domain-containing protein
BPC2_N2613_R1_001_contig_11	CDS	UOV92_16010	DUF1292 domain-containing protein
BPC2_N2613_R1_001_contig_11	CDS	UOV92_16020	IreB family regulatory phosphoprotein
BPC2_N2613_R1_001_contig_11	CDS	UOV92_16050	hypothetical protein
BPC2_N2613_R1_001_contig_11	CDS	UOV92_16065	tetratricopeptide repeat protein
BPC2_N2613_R1_001_contig_11	CDS	UOV92_16090	hypothetical protein
BPC2_N2613_R1_001_contig_11	CDS	UOV92_16095	hypothetical protein
BPC2_N2613_R1_001_contig_11	CDS	UOV92_16100	hypothetical protein
BPC2_N2613_R1_001_contig_11	CDS	UOV92_16105	tRNA threonylcarbamoyladenosine dehydratase
BPC2_N2613_R1_001_contig_11	CDS	UOV92_16110	BadF/BadG/BcrA/BcrD ATPase family protein
BPC2_N2613_R1_001_contig_11	CDS	UOV92_16115	MupG family TIM beta-alpha barrel fold protein
BPC2_N2613_R1_001_contig_11	CDS	UOV92_16135	GNAT family N-acetyltransferase
BPC2_N2613_R1_001_contig_11	CDS	UOV92_16140	SIS domain-containing protein
BPC2_N2613_R1_001_contig_11	CDS	UOV92_16165	hypothetical protein
BPC2_N2613_R1_001_contig_11	CDS	UOV92_16180	MarR family transcriptional regulator
BPC2_N2613_R1_001_contig_11	CDS	UOV92_16185	DUF2642 domain-containing protein
BPC2_N2613_R1_001_contig_11	CDS	UOV92_16200	pseudouridine-5'-phosphate glycosidase
BPC2_N2613_R1_001_contig_11	CDS	UOV92_16205	carbohydrate kinase
BPC2_N2613_R1_001_contig_11	CDS	UOV92_16240	phosphoribosylanthranilate isomerase
BPC2_N2613_R1_001_contig_11	CDS	UOV92_16255	chorismate-binding protein
BPC2_N2613_R1_001_contig_11	CDS	UOV92_16260	methyl-accepting chemotaxis protein
BPC2_N2613_R1_001_contig_11	CDS	UOV92_16270	hypothetical protein
BPC2_N2613_R1_001_contig_11	CDS	UOV92_16275	hypothetical protein
BPC2_N2613_R1_001_contig_11	CDS	UOV92_16280	hypothetical protein
BPC2_N2613_R1_001_contig_11	CDS	UOV92_16285	methylamine utilization protein
BPC2_N2613_R1_001_contig_11	CDS	UOV92_16290	hypothetical protein
BPC2_N2613_R1_001_contig_11	CDS	UOV92_16295	hypothetical protein
BPC2_N2613_R1_001_contig_11	CDS	UOV92_16305	post-transcriptional regulator
BPC2_N2613_R1_001_contig_11	CDS	UOV92_16360	transcription repressor NadR
BPC2_N2613_R1_001_contig_11	CDS	UOV92_16365	thiol-disulfide oxidoreductase DCC family protein
BPC2_N2613_R1_001_contig_11	CDS	UOV92_16375	ACT domain-containing protein
BPC2_N2613_R1_001_contig_11	CDS	UOV92_16385	Spo0B domain-containing protein
BPC2_N2613_R1_001_contig_11	CDS	UOV92_16395	ribosomal-processing cysteine protease Prp
BPC2_N2613_R1_001_contig_11	CDS	UOV92_16405	stage IV sporulation protein FB
BPC2_N2613_R1_001_contig_11	CDS	UOV92_16410	peptidoglycan DD-metalloendopeptidase family protein
BPC2_N2613_R1_001_contig_11	CDS	UOV92_16445	nucleoside triphosphate pyrophosphatase
BPC2_N2613_R1_001_contig_11	CDS	UOV92_16450	hypothetical protein
BPC2_N2613_R1_001_contig_11	CDS	UOV92_16470	valyl-tRNA synthetase
BPC2_N2613_R1_001_contig_11	CDS	UOV92_16475	SRPBCC family protein
BPC2_N2613_R1_001_contig_11	CDS	UOV92_16510	VWA domain-containing protein
BPC2_N2613_R1_001_contig_11	CDS	UOV92_16520	hypothetical protein
BPC2_N2613_R1_001_contig_11	CDS	UOV92_16525	YjfB family protein
BPC2_N2613_R1_001_contig_11	CDS	UOV92_16550	hypothetical protein
BPC2_N2613_R1_001_contig_11	CDS	UOV92_16555	hypothetical protein
BPC2_N2613_R1_001_contig_11	CDS	UOV92_16560	DUF2785 domain-containing protein
BPC2_N2613_R1_001_contig_11	CDS	UOV92_16585	DUF6612 family protein
BPC2_N2613_R1_001_contig_11	CDS	UOV92_16595	PQQ-dependent sugar dehydrogenase
BPC2_N2613_R1_001_contig_11	CDS	UOV92_16600	hypothetical protein
BPC2_N2613_R1_001_contig_11	CDS	UOV92_16605	YugN family protein
BPC2_N2613_R1_001_contig_11	CDS	UOV92_16635	spore germination protein
BPC2_N2613_R1_001_contig_11	CDS	UOV92_16655	helix-turn-helix domain-containing protein
BPC2_N2613_R1_001_contig_11	CDS	UOV92_16665	M20 family metallopeptidase
BPC2_N2613_R1_001_contig_11	CDS	UOV92_16670	hypothetical protein
BPC2_N2613_R1_001_contig_11	CDS	UOV92_16680	YjcZ family sporulation protein
BPC2_N2613_R1_001_contig_11	CDS	UOV92_16695	GHKL domain-containing protein
BPC2_N2613_R1_001_contig_11	CDS	UOV92_16700	cyclic lactone autoinducer peptide
BPC2_N2613_R1_001_contig_11	CDS	UOV92_16705	accessory gene regulator AgrB
BPC2_N2613_R1_001_contig_11	CDS	UOV92_16710	ABC transporter permease
BPC2_N2613_R1_001_contig_11	CDS	UOV92_16715	SagB/ThcOx family dehydrogenase
BPC2_N2613_R1_001_contig_11	CDS	UOV92_16720	thiopeptide-type bacteriocin biosynthesis protein
BPC2_N2613_R1_001_contig_11	CDS	UOV92_16725	hypothetical protein
BPC2_N2613_R1_001_contig_11	CDS	UOV92_16730	YcaO-like family protein
BPC2_N2613_R1_001_contig_11	CDS	UOV92_16735	hypothetical protein
BPC2_N2613_R1_001_contig_11	CDS	UOV92_16750	lanthionine biosynthesis protein
BPC2_N2613_R1_001_contig_11	CDS	UOV92_16755	hypothetical protein
BPC2_N2613_R1_001_contig_11	CDS	UOV92_16760	thiazolylpeptide-type bacteriocin
BPC2_N2613_R1_001_contig_11	CDS	UOV92_16765	thiazolylpeptide-type bacteriocin
BPC2_N2613_R1_001_contig_11	CDS	UOV92_16770	thiazolylpeptide-type bacteriocin
BPC2_N2613_R1_001_contig_11	riboswitch
BPC2_N2613_R1_001_contig_11	riboswitch
BPC2_N2613_R1_001_contig_11	riboswitch
BPC2_N2613_R1_001_contig_11	riboswitch
BPC2_N2613_R1_001_contig_11	riboswitch
BPC2_N2613_R1_001_contig_12	CDS	UOV92_16885	class I SAM-dependent methyltransferase	GO:0032259,GO:0008168,GO:0008757		go_component=membrane|0016020||IEA	go_process=methylation|0032259||IEA
BPC2_N2613_R1_001_contig_12	CDS	UOV92_17575	TetR/AcrR family transcriptional regulator	GO:0006355,GO:0003677,GO:0003700		go_component=plasma membrane|0005886||IEA	go_process=regulation of DNA-templated transcription|0006355||IEA
BPC2_N2613_R1_001_contig_12	CDS	UOV92_17610	MerR family transcriptional regulator	GO:0006355,GO:0003677		go_component=plasma membrane|0005886||IEA,membrane|0016020||IEA	go_process=regulation of DNA-templated transcription|0006355||IEA
BPC2_N2613_R1_001_contig_12	CDS	UOV92_17645	response regulator transcription factor	GO:0000160,GO:0006355,GO:0003677		go_component=membrane|0016020||IEA	go_process=phosphorelay signal transduction system|0000160||IEA,regulation of DNA-templated transcription|0006355||IEA
BPC2_N2613_R1_001_contig_12	CDS	UOV92_16820	O-methyltransferase	GO:0032259,GO:0008757,GO:1904047			go_process=methylation|0032259||IEA	go_function=DNA-3-methyladenine glycosylase activity|0008725||IEA
BPC2_N2613_R1_001_contig_12	CDS	UOV92_16880	DNA-3-methyladenine glycosylase I	GO:0006284,GO:0008725			go_process=base-excision repair|0006284||IEA	go_function=methyltransferase activity|0008168||IEA,S-adenosylmethionine-dependent methyltransferase activity|0008757||IEA
BPC2_N2613_R1_001_contig_12	CDS	UOV92_16910	methyl-accepting chemotaxis protein	GO:0007165,GO:0016020			go_process=signal transduction|0007165||IEA	go_function=DNA-binding transcription factor activity|0003700||IEA
BPC2_N2613_R1_001_contig_12	CDS	UOV92_16970	LysR family transcriptional regulator	GO:0006355,GO:0003700			go_process=regulation of DNA-templated transcription|0006355||IEA	go_function=transporter activity|0005215||IEA
BPC2_N2613_R1_001_contig_12	CDS	UOV92_16975	DMT family transporter	GO:0055085,GO:0005215			go_process=transmembrane transport|0055085||IEA	go_function=phosphorelay response regulator activity|0000156||IEA,protein histidine kinase activity|0004673||IEA,ATP binding|0005524||IEA
BPC2_N2613_R1_001_contig_12	CDS	UOV92_16980	HAMP domain-containing sensor histidine kinase	GO:0007165,GO:0000156,GO:0004673,GO:0005524			go_process=signal transduction|0007165||IEA	go_function=DNA binding|0003677||IEA
BPC2_N2613_R1_001_contig_12	CDS	UOV92_16985	response regulator transcription factor	GO:0000160,GO:0006355,GO:0003677			go_process=phosphorelay signal transduction system|0000160||IEA,regulation of DNA-templated transcription|0006355||IEA	go_function=oxidoreductase activity|0016491||IEA
BPC2_N2613_R1_001_contig_12	CDS	UOV92_17020	ribonucleotide-diphosphate reductase subunit beta	GO:0009263,GO:0016491			go_process=deoxyribonucleotide biosynthetic process|0009263||IEA	go_function=ribonucleoside-diphosphate reductase activity%2C thioredoxin disulfide as acceptor|0004748||IEA,ATP binding|0005524||IEA
BPC2_N2613_R1_001_contig_12	CDS	UOV92_17025	ribonucleoside-diphosphate reductase subunit alpha	GO:0006260,GO:0004748,GO:0005524			go_process=DNA replication|0006260||IEA	go_function=nucleotide binding|0000166||IEA,adenosylcobinamide kinase activity|0043752||IEA
BPC2_N2613_R1_001_contig_12	CDS	UOV92_17040	bifunctional adenosylcobinamide kinase/adenosylcobinamide-phosphate guanylyltransferase	GO:0009236,GO:0000166,GO:0043752			go_process=cobalamin biosynthetic process|0009236||IEA	go_function=aspartate kinase activity|0004072||IEA
BPC2_N2613_R1_001_contig_12	CDS	UOV92_17085	aspartate kinase	GO:0009089,GO:0004072			go_process=lysine biosynthetic process via diaminopimelate|0009089||IEA	go_function=DNA binding|0003677||IEA
BPC2_N2613_R1_001_contig_12	CDS	UOV92_17105	TetR/AcrR family transcriptional regulator	GO:0006355,GO:0003677			go_process=regulation of DNA-templated transcription|0006355||IEA	go_function=phosphorelay response regulator activity|0000156||IEA,protein histidine kinase activity|0004673||IEA,ATP binding|0005524||IEA
BPC2_N2613_R1_001_contig_12	CDS	UOV92_17130	HAMP domain-containing sensor histidine kinase	GO:0007165,GO:0000156,GO:0004673,GO:0005524			go_process=signal transduction|0007165||IEA	go_function=DNA binding|0003677||IEA
BPC2_N2613_R1_001_contig_12	CDS	UOV92_17135	response regulator transcription factor	GO:0000160,GO:0006355,GO:0003677			go_process=phosphorelay signal transduction system|0000160||IEA,regulation of DNA-templated transcription|0006355||IEA	go_function=transmembrane transporter activity|0022857||IEA
BPC2_N2613_R1_001_contig_12	CDS	UOV92_17185	multidrug effflux MFS transporter	GO:0055085,GO:0022857			go_process=transmembrane transport|0055085||IEA	go_function=transmembrane transporter activity|0022857||IEA
BPC2_N2613_R1_001_contig_12	CDS	UOV92_17240	MFS transporter	GO:0055085,GO:0022857			go_process=transmembrane transport|0055085||IEA	go_function=transporter activity|0005215||IEA
BPC2_N2613_R1_001_contig_12	CDS	UOV92_17425	DMT family transporter	GO:0055085,GO:0005215			go_process=transmembrane transport|0055085||IEA	go_function=hydrolase activity|0016787||IEA
BPC2_N2613_R1_001_contig_12	CDS	UOV92_17500	HAD-IA family hydrolase	GO:0008152,GO:0016787			go_process=metabolic process|0008152||IEA	go_function=DNA binding|0003677||IEA,DNA-binding transcription factor activity|0003700||IEA,sigma factor activity|0016987||IEA
BPC2_N2613_R1_001_contig_12	CDS	UOV92_17560	sigma-70 family RNA polymerase sigma factor	GO:0006352,GO:0006355,GO:0003677,GO:0003700,GO:0016987			go_process=DNA-templated transcription initiation|0006352||IEA,regulation of DNA-templated transcription|0006355||IEA	go_function=DNA binding|0003677||IEA,DNA-binding transcription factor activity|0003700||IEA
BPC2_N2613_R1_001_contig_12	CDS	UOV92_17605	sigma-70 family RNA polymerase sigma factor	GO:0006352,GO:0006355,GO:0003677,GO:0003700,GO:0016987			go_process=DNA-templated transcription initiation|0006352||IEA,regulation of DNA-templated transcription|0006355||IEA	go_function=DNA binding|0003677||IEA
BPC2_N2613_R1_001_contig_12	CDS	UOV92_17625	sodium:proton antiporter	GO:0006814,GO:0005886,GO:0016020			go_process=sodium ion transport|0006814||IEA	go_function=phosphorelay response regulator activity|0000156||IEA,protein histidine kinase activity|0004673||IEA,ATP binding|0005524||IEA
BPC2_N2613_R1_001_contig_12	CDS	UOV92_17640	HAMP domain-containing sensor histidine kinase	GO:0007165,GO:0000156,GO:0004673,GO:0005524			go_process=signal transduction|0007165||IEA	go_function=DNA binding|0003677||IEA
BPC2_N2613_R1_001_contig_12	CDS	UOV92_17650	inorganic phosphate transporter	GO:0006817,GO:0055085,GO:0016020			go_process=phosphate ion transport|0006817||IEA,transmembrane transport|0055085||IEA	go_function=transmembrane transporter activity|0022857||IEA
BPC2_N2613_R1_001_contig_12	CDS	UOV92_17800	MFS transporter	GO:0055085,GO:0022857			go_process=transmembrane transport|0055085||IEA	go_function=ATPase-coupled transmembrane transporter activity|0042626||IEA,ABC-type transporter activity|0140359||IEA
BPC2_N2613_R1_001_contig_12	CDS	UOV92_17795	iron uptake system protein EfeO	GO:0006826	efeO		go_process=iron ion transport|0006826||IEA
BPC2_N2613_R1_001_contig_12	CDS	UOV92_17230	Ger(x)C family spore germination protein	GO:0009847,GO:0030436			go_process=spore germination|0009847||IEA,asexual sporulation|0030436||IEA
BPC2_N2613_R1_001_contig_12	CDS	UOV92_17695	HPr family phosphocarrier protein	GO:0009401			go_process=phosphoenolpyruvate-dependent sugar phosphotransferase system|0009401||IEA
BPC2_N2613_R1_001_contig_12	CDS	UOV92_17505	ethanolamine permease	GO:0006865,GO:0015171,GO:0016020	eat	go_component=membrane|0016020||IEA	go_process=amino acid transport|0006865||IEA	go_function=amino acid transmembrane transporter activity|0015171||IEA
BPC2_N2613_R1_001_contig_12	CDS	UOV92_17470	BMC domain-containing protein	GO:0031469		go_component=bacterial microcompartment|0031469||IEA
BPC2_N2613_R1_001_contig_12	CDS	UOV92_17140	NupC/NupG family nucleoside CNT transporter	GO:1901642,GO:0005337,GO:0015293,GO:0005886		go_component=plasma membrane|0005886||IEA	go_process=nucleoside transmembrane transport|1901642||IEA	go_function=nucleoside transmembrane transporter activity|0005337||IEA,symporter activity|0015293||IEA
BPC2_N2613_R1_001_contig_12	CDS	UOV92_17320	CPBP family intramembrane glutamic endopeptidase	GO:0071586,GO:0004222,GO:0016020		go_component=membrane|0016020||IEA	go_process=CAAX-box protein processing|0071586||IEA	go_function=metalloendopeptidase activity|0004222||IEA
BPC2_N2613_R1_001_contig_12	CDS	UOV92_17785	FTR1 family protein	GO:0034755,GO:0005381,GO:0016020,GO:0033573		go_component=membrane|0016020||IEA,high-affinity iron permease complex|0033573||IEA	go_process=iron ion transmembrane transport|0034755||IEA	go_function=iron ion transmembrane transporter activity|0005381||IEA
BPC2_N2613_R1_001_contig_12	CDS	UOV92_17050	adenosylcobinamide-GDP ribazoletransferase	GO:0009236,GO:0008818	cobS		go_process=cobalamin biosynthetic process|0009236||IEA	go_function=cobalamin 5'-phosphate synthase activity|0008818||IEA
BPC2_N2613_R1_001_contig_12	CDS	UOV92_17070	adenosylcobinamide-phosphate synthase CbiB	GO:0009236,GO:0016880	cbiB		go_process=cobalamin biosynthetic process|0009236||IEA	go_function=acid-ammonia (or amide) ligase activity|0016880||IEA
BPC2_N2613_R1_001_contig_12	CDS	UOV92_17115	DNA topoisomerase III	GO:0006265,GO:0003677,GO:0003917	topB		go_process=DNA topological change|0006265||IEA	go_function=DNA binding|0003677||IEA,DNA topoisomerase type I (single strand cut%2C ATP-independent) activity|0003917||IEA
BPC2_N2613_R1_001_contig_12	CDS	UOV92_17145	purine-nucleoside phosphorylase	GO:0043096,GO:0004731	deoD		go_process=purine nucleobase salvage|0043096||IEA	go_function=purine-nucleoside phosphorylase activity|0004731||IEA
BPC2_N2613_R1_001_contig_12	CDS	UOV92_17155	beta-N-acetylhexosaminidase	GO:0005975,GO:0004553	nagZ		go_process=carbohydrate metabolic process|0005975||IEA	go_function=hydrolase activity%2C hydrolyzing O-glycosyl compounds|0004553||IEA
BPC2_N2613_R1_001_contig_12	CDS	UOV92_17395	class II fumarate hydratase	GO:0006099,GO:0004333	fumC		go_process=tricarboxylic acid cycle|0006099||IEA	go_function=fumarate hydratase activity|0004333||IEA
BPC2_N2613_R1_001_contig_12	CDS	UOV92_17440	malate dehydrogenase	GO:0005975,GO:0016616	mdh		go_process=carbohydrate metabolic process|0005975||IEA	go_function=oxidoreductase activity%2C acting on the CH-OH group of donors%2C NAD or NADP as acceptor|0016616||IEA
BPC2_N2613_R1_001_contig_12	CDS	UOV92_17660	Na+/H+ antiporter NhaC	GO:0006814,GO:1902600,GO:0015385	nhaC		go_process=sodium ion transport|0006814||IEA,proton transmembrane transport|1902600||IEA	go_function=sodium:proton antiporter activity|0015385||IEA
BPC2_N2613_R1_001_contig_12	CDS	UOV92_17690	phosphoenolpyruvate--protein phosphotransferase	GO:0006808,GO:0009401,GO:0008965	ptsP		go_process=regulation of nitrogen utilization|0006808||IEA,phosphoenolpyruvate-dependent sugar phosphotransferase system|0009401||IEA	go_function=phosphoenolpyruvate-protein phosphotransferase activity|0008965||IEA
BPC2_N2613_R1_001_contig_12	CDS	UOV92_17710	N-acetylglucosamine-6-phosphate deacetylase	GO:0006040,GO:0008448	nagA		go_process=amino sugar metabolic process|0006040||IEA	go_function=N-acetylglucosamine-6-phosphate deacetylase activity|0008448||IEA
BPC2_N2613_R1_001_contig_12	CDS	UOV92_17790	iron uptake transporter deferrochelatase/peroxidase subunit	GO:0033212,GO:0004601,GO:0020037	efeB		go_process=iron import into cell|0033212||IEA	go_function=peroxidase activity|0004601||IEA,heme binding|0020037||IEA
BPC2_N2613_R1_001_contig_12	CDS	UOV92_17595	GGDEF domain-containing protein	GO:0005525,GO:0046872,GO:0005886				go_function=GTP binding|0005525||IEA,metal ion binding|0046872||IEA	go_function=DNA binding|0003677||IEA,DNA-binding transcription factor activity|0003700||IEA,sigma factor activity|0016987||IEA
BPC2_N2613_R1_001_contig_12	CDS	UOV92_16890	aminoglycoside 6'-N-acetyltransferase	GO:0047663	aac(6')			go_function=aminoglycoside 6'-N-acetyltransferase activity|0047663||IEA
BPC2_N2613_R1_001_contig_12	CDS	UOV92_17465	3-oxoacyl-ACP reductase FabG	GO:0016491	fabG			go_function=oxidoreductase activity|0016491||IEA
BPC2_N2613_R1_001_contig_12	CDS	UOV92_17715	N-acetylglucosamine-specific PTS transporter subunit IIBC	GO:0015572	nagE			go_function=N-acetylglucosamine transmembrane transporter activity|0015572||IEA
BPC2_N2613_R1_001_contig_12	CDS	UOV92_16790	NUDIX domain-containing protein	GO:0016787				go_function=hydrolase activity|0016787||IEA
BPC2_N2613_R1_001_contig_12	CDS	UOV92_16815	cysteine hydrolase family protein	GO:0016787				go_function=hydrolase activity|0016787||IEA
BPC2_N2613_R1_001_contig_12	CDS	UOV92_16930	GNAT family N-acetyltransferase	GO:0008080				go_function=N-acetyltransferase activity|0008080||IEA
BPC2_N2613_R1_001_contig_12	CDS	UOV92_16990	alpha/beta hydrolase	GO:0016787				go_function=hydrolase activity|0016787||IEA
BPC2_N2613_R1_001_contig_12	CDS	UOV92_17005	ABC transporter ATP-binding protein	GO:0005524,GO:0042626				go_function=ATP binding|0005524||IEA,ATPase-coupled transmembrane transporter activity|0042626||IEA
BPC2_N2613_R1_001_contig_12	CDS	UOV92_17010	ABC transporter ATP-binding protein	GO:0005524,GO:0042626				go_function=ATP binding|0005524||IEA,ATPase-coupled transmembrane transporter activity|0042626||IEA
BPC2_N2613_R1_001_contig_12	CDS	UOV92_17100	glucose 1-dehydrogenase	GO:0016491				go_function=oxidoreductase activity|0016491||IEA
BPC2_N2613_R1_001_contig_12	CDS	UOV92_17120	serine hydrolase domain-containing protein	GO:0016787				go_function=hydrolase activity|0016787||IEA
BPC2_N2613_R1_001_contig_12	CDS	UOV92_17175	GNAT family N-acetyltransferase	GO:0008080				go_function=N-acetyltransferase activity|0008080||IEA
BPC2_N2613_R1_001_contig_12	CDS	UOV92_17180	GNAT family N-acetyltransferase	GO:0008080,GO:0016747				go_function=N-acetyltransferase activity|0008080||IEA,acyltransferase activity%2C transferring groups other than amino-acyl groups|0016747||IEA
BPC2_N2613_R1_001_contig_12	CDS	UOV92_17195	NUDIX domain-containing protein	GO:0016787				go_function=hydrolase activity|0016787||IEA
BPC2_N2613_R1_001_contig_12	CDS	UOV92_17200	GNAT family N-acetyltransferase	GO:0008080				go_function=N-acetyltransferase activity|0008080||IEA
BPC2_N2613_R1_001_contig_12	CDS	UOV92_17235	MBL fold metallo-hydrolase	GO:0016787				go_function=hydrolase activity|0016787||IEA
BPC2_N2613_R1_001_contig_12	CDS	UOV92_17295	type 1 glutamine amidotransferase family protein	GO:0008233,GO:0019172				go_function=peptidase activity|0008233||IEA,glyoxalase III activity|0019172||IEA
BPC2_N2613_R1_001_contig_12	CDS	UOV92_17325	class I SAM-dependent methyltransferase	GO:0008168,GO:1904047				go_function=methyltransferase activity|0008168||IEA,S-adenosyl-L-methionine binding|1904047||IEA
BPC2_N2613_R1_001_contig_12	CDS	UOV92_17335	GNAT family N-acetyltransferase	GO:0008080				go_function=N-acetyltransferase activity|0008080||IEA
BPC2_N2613_R1_001_contig_12	CDS	UOV92_17340	PLP-dependent aminotransferase family protein	GO:0030170				go_function=pyridoxal phosphate binding|0030170||IEA
BPC2_N2613_R1_001_contig_12	CDS	UOV92_17350	AAA family ATPase	GO:0005524,GO:0016887				go_function=ATP binding|0005524||IEA,ATP hydrolysis activity|0016887||IEA
BPC2_N2613_R1_001_contig_12	CDS	UOV92_17365	helix-turn-helix transcriptional regulator	GO:0003677				go_function=DNA binding|0003677||IEA
BPC2_N2613_R1_001_contig_12	CDS	UOV92_17430	GNAT family N-acetyltransferase	GO:0008080				go_function=N-acetyltransferase activity|0008080||IEA
BPC2_N2613_R1_001_contig_12	CDS	UOV92_17515	aminotransferase class III-fold pyridoxal phosphate-dependent enzyme	GO:0008483,GO:0030170				go_function=transaminase activity|0008483||IEA,pyridoxal phosphate binding|0030170||IEA
BPC2_N2613_R1_001_contig_12	CDS	UOV92_17545	amidohydrolase	GO:0016810				go_function=hydrolase activity%2C acting on carbon-nitrogen (but not peptide) bonds|0016810||IEA
BPC2_N2613_R1_001_contig_12	CDS	UOV92_17565	ABC transporter ATP-binding protein	GO:0005524,GO:0016887,GO:0042626,GO:0140359				go_function=ATP binding|0005524||IEA,ATP hydrolysis activity|0016887||IEA,ATPase-coupled transmembrane transporter activity|0042626||IEA,ABC-type transporter activity|0140359||IEA
BPC2_N2613_R1_001_contig_12	CDS	UOV92_17570	ABC transporter permease	GO:0042626,GO:0140359				go_function=ATPase-coupled transmembrane transporter activity|0042626||IEA,ABC-type transporter activity|0140359||IEA
BPC2_N2613_R1_001_contig_12	CDS	UOV92_17590	GNAT family N-acetyltransferase	GO:0008080				go_function=N-acetyltransferase activity|0008080||IEA
BPC2_N2613_R1_001_contig_12	CDS	UOV92_17720	ABC transporter permease	GO:0042626,GO:0140359				go_function=ATPase-coupled transmembrane transporter activity|0042626||IEA,ABC-type transporter activity|0140359||IEA
BPC2_N2613_R1_001_contig_12	CDS	UOV92_17725	ABC transporter ATP-binding protein	GO:0005524				go_function=ATP binding|0005524||IEA
BPC2_N2613_R1_001_contig_12	CDS	UOV92_17730	ABC transporter ATP-binding protein	GO:0005524				go_function=ATP binding|0005524||IEA
BPC2_N2613_R1_001_contig_12	CDS	UOV92_17735	GntR family transcriptional regulator	GO:0003677,GO:0003700				go_function=DNA binding|0003677||IEA,DNA-binding transcription factor activity|0003700||IEA
BPC2_N2613_R1_001_contig_12	CDS	UOV92_17755	HAD family hydrolase	GO:0016787				go_function=hydrolase activity|0016787||IEA
BPC2_N2613_R1_001_contig_12	CDS	UOV92_17805	MarR family transcriptional regulator	GO:0003677,GO:0003700				go_function=DNA binding|0003677||IEA,DNA-binding transcription factor activity|0003700||IEA
BPC2_N2613_R1_001_contig_12	CDS	UOV92_17095	hypothetical protein
BPC2_N2613_R1_001_contig_12	CDS	UOV92_17165	hypothetical protein
BPC2_N2613_R1_001_contig_12	CDS	UOV92_16780	hypothetical protein
BPC2_N2613_R1_001_contig_12	CDS	UOV92_16805	chaperone CsaA		csaA
BPC2_N2613_R1_001_contig_12	CDS	UOV92_17480	phosphate propanoyltransferase		pduL
BPC2_N2613_R1_001_contig_12	CDS	UOV92_16785	DUF5316 domain-containing protein
BPC2_N2613_R1_001_contig_12	CDS	UOV92_16795	hypothetical protein
BPC2_N2613_R1_001_contig_12	CDS	UOV92_16800	asparagine synthase
BPC2_N2613_R1_001_contig_12	CDS	UOV92_16810	AraC family transcriptional regulator
BPC2_N2613_R1_001_contig_12	CDS	UOV92_16825	hypothetical protein
BPC2_N2613_R1_001_contig_12	CDS	UOV92_16830	hypothetical protein
BPC2_N2613_R1_001_contig_12	CDS	UOV92_16835	hypothetical protein
BPC2_N2613_R1_001_contig_12	CDS	UOV92_16840	hypothetical protein
BPC2_N2613_R1_001_contig_12	CDS	UOV92_16845	SDR family oxidoreductase
BPC2_N2613_R1_001_contig_12	CDS	UOV92_16850	hypothetical protein
BPC2_N2613_R1_001_contig_12	CDS	UOV92_16855	hypothetical protein
BPC2_N2613_R1_001_contig_12	CDS	UOV92_16860	hypothetical protein
BPC2_N2613_R1_001_contig_12	CDS	UOV92_16865	hypothetical protein
BPC2_N2613_R1_001_contig_12	CDS	UOV92_16870	transposase
BPC2_N2613_R1_001_contig_12	CDS	UOV92_16875	DUF1963 domain-containing protein
BPC2_N2613_R1_001_contig_12	CDS	UOV92_16895	hypothetical protein
BPC2_N2613_R1_001_contig_12	CDS	UOV92_16900	right-handed parallel beta-helix repeat-containing protein
BPC2_N2613_R1_001_contig_12	CDS	UOV92_16905	hypothetical protein
BPC2_N2613_R1_001_contig_12	CDS	UOV92_16915	hypothetical protein
BPC2_N2613_R1_001_contig_12	CDS	UOV92_16920	hypothetical protein
BPC2_N2613_R1_001_contig_12	CDS	UOV92_16925	hypothetical protein
BPC2_N2613_R1_001_contig_12	CDS	UOV92_16935	(4Fe-4S)-binding protein
BPC2_N2613_R1_001_contig_12	CDS	UOV92_16940	VOC family protein
BPC2_N2613_R1_001_contig_12	CDS	UOV92_16945	alpha/beta hydrolase
BPC2_N2613_R1_001_contig_12	CDS	UOV92_16950	hypothetical protein
BPC2_N2613_R1_001_contig_12	CDS	UOV92_16955	toast rack family protein
BPC2_N2613_R1_001_contig_12	CDS	UOV92_16960	SRPBCC domain-containing protein
BPC2_N2613_R1_001_contig_12	CDS	UOV92_16965	MFS transporter
BPC2_N2613_R1_001_contig_12	CDS	UOV92_16995	DUF3221 domain-containing protein
BPC2_N2613_R1_001_contig_12	CDS	UOV92_17000	DUF1801 domain-containing protein
BPC2_N2613_R1_001_contig_12	CDS	UOV92_17015	hypothetical protein
BPC2_N2613_R1_001_contig_12	CDS	UOV92_17030	hypothetical protein
BPC2_N2613_R1_001_contig_12	CDS	UOV92_17035	ECF transporter S component
BPC2_N2613_R1_001_contig_12	CDS	UOV92_17045	histidine phosphatase family protein
BPC2_N2613_R1_001_contig_12	CDS	UOV92_17055	bifunctional adenosylcobinamide kinase/adenosylcobinamide-phosphate guanylyltransferase
BPC2_N2613_R1_001_contig_12	CDS	UOV92_17060	histidine phosphatase family protein
BPC2_N2613_R1_001_contig_12	CDS	UOV92_17065	threonine-phosphate decarboxylase
BPC2_N2613_R1_001_contig_12	CDS	UOV92_17075	adenosylcobinamide amidohydrolase
BPC2_N2613_R1_001_contig_12	CDS	UOV92_17080	hypothetical protein
BPC2_N2613_R1_001_contig_12	CDS	UOV92_17090	hypothetical protein
BPC2_N2613_R1_001_contig_12	CDS	UOV92_17110	nucleotidyltransferase
BPC2_N2613_R1_001_contig_12	CDS	UOV92_17125	hypothetical protein
BPC2_N2613_R1_001_contig_12	CDS	UOV92_17150	helix-turn-helix domain-containing protein
BPC2_N2613_R1_001_contig_12	CDS	UOV92_17160	glucosamine 6-phosphate synthetase
BPC2_N2613_R1_001_contig_12	CDS	UOV92_17170	hypothetical protein
BPC2_N2613_R1_001_contig_12	CDS	UOV92_17190	hypothetical protein
BPC2_N2613_R1_001_contig_12	CDS	UOV92_17205	MazG-like family protein
BPC2_N2613_R1_001_contig_12	CDS	UOV92_17210	TIGR00730 family Rossman fold protein
BPC2_N2613_R1_001_contig_12	CDS	UOV92_17215	transmembrane Fragile-X-F protein
BPC2_N2613_R1_001_contig_12	CDS	UOV92_17220	arginine deiminase family protein
BPC2_N2613_R1_001_contig_12	CDS	UOV92_17225	YkuS family protein
BPC2_N2613_R1_001_contig_12	CDS	UOV92_17245	hypothetical protein
BPC2_N2613_R1_001_contig_12	CDS	UOV92_17250	hypothetical protein
BPC2_N2613_R1_001_contig_12	CDS	UOV92_17255	hypothetical protein
BPC2_N2613_R1_001_contig_12	CDS	UOV92_17260	Ltp family lipoprotein
BPC2_N2613_R1_001_contig_12	CDS	UOV92_17265	hypothetical protein
BPC2_N2613_R1_001_contig_12	CDS	UOV92_17270	hypothetical protein
BPC2_N2613_R1_001_contig_12	CDS	UOV92_17275	hypothetical protein
BPC2_N2613_R1_001_contig_12	CDS	UOV92_17280	PD-(D/E)XK nuclease family protein
BPC2_N2613_R1_001_contig_12	CDS	UOV92_17285	sulfite exporter TauE/SafE family protein
BPC2_N2613_R1_001_contig_12	CDS	UOV92_17290	DUF1648 domain-containing protein
BPC2_N2613_R1_001_contig_12	CDS	UOV92_17300	YafY family protein
BPC2_N2613_R1_001_contig_12	CDS	UOV92_17305	hypothetical protein
BPC2_N2613_R1_001_contig_12	CDS	UOV92_17310	hypothetical protein
BPC2_N2613_R1_001_contig_12	CDS	UOV92_17315	hypothetical protein
BPC2_N2613_R1_001_contig_12	CDS	UOV92_17330	hypothetical protein
BPC2_N2613_R1_001_contig_12	CDS	UOV92_17345	GNAT family N-acetyltransferase
BPC2_N2613_R1_001_contig_12	CDS	UOV92_17355	hypothetical protein
BPC2_N2613_R1_001_contig_12	CDS	UOV92_17360	hypothetical protein
BPC2_N2613_R1_001_contig_12	CDS	UOV92_17370	hypothetical protein
BPC2_N2613_R1_001_contig_12	CDS	UOV92_17375	hypothetical protein
BPC2_N2613_R1_001_contig_12	CDS	UOV92_17380	hypothetical protein
BPC2_N2613_R1_001_contig_12	CDS	UOV92_17385	hypothetical protein
BPC2_N2613_R1_001_contig_12	CDS	UOV92_17390	hypothetical protein
BPC2_N2613_R1_001_contig_12	CDS	UOV92_17400	hypothetical protein
BPC2_N2613_R1_001_contig_12	CDS	UOV92_17405	hypothetical protein
BPC2_N2613_R1_001_contig_12	CDS	UOV92_17410	DUF1259 domain-containing protein
BPC2_N2613_R1_001_contig_12	CDS	UOV92_17415	hypothetical protein
BPC2_N2613_R1_001_contig_12	CDS	UOV92_17420	hypothetical protein
BPC2_N2613_R1_001_contig_12	CDS	UOV92_17435	isochorismatase family protein
BPC2_N2613_R1_001_contig_12	CDS	UOV92_17445	BMC domain-containing protein
BPC2_N2613_R1_001_contig_12	CDS	UOV92_17450	EutN/CcmL family microcompartment protein
BPC2_N2613_R1_001_contig_12	CDS	UOV92_17455	phosphate propanoyltransferase
BPC2_N2613_R1_001_contig_12	CDS	UOV92_17460	BMC domain-containing protein
BPC2_N2613_R1_001_contig_12	CDS	UOV92_17475	hypothetical protein
BPC2_N2613_R1_001_contig_12	CDS	UOV92_17485	BMC domain-containing protein
BPC2_N2613_R1_001_contig_12	CDS	UOV92_17490	aldehyde dehydrogenase family protein
BPC2_N2613_R1_001_contig_12	CDS	UOV92_17495	hypothetical protein
BPC2_N2613_R1_001_contig_12	CDS	UOV92_17510	phosphotransferase
BPC2_N2613_R1_001_contig_12	CDS	UOV92_17520	DeoR/GlpR family DNA-binding transcription regulator
BPC2_N2613_R1_001_contig_12	CDS	UOV92_17525	stalk domain-containing protein
BPC2_N2613_R1_001_contig_12	CDS	UOV92_17530	hypothetical protein
BPC2_N2613_R1_001_contig_12	CDS	UOV92_17535	glycerophosphodiester phosphodiesterase
BPC2_N2613_R1_001_contig_12	CDS	UOV92_17540	hypothetical protein
BPC2_N2613_R1_001_contig_12	CDS	UOV92_17550	biotin transporter BioY
BPC2_N2613_R1_001_contig_12	CDS	UOV92_17555	TIGR04104 family putative zinc finger protein
BPC2_N2613_R1_001_contig_12	CDS	UOV92_17580	helix-turn-helix transcriptional regulator
BPC2_N2613_R1_001_contig_12	CDS	UOV92_17585	DUF2975 domain-containing protein
BPC2_N2613_R1_001_contig_12	CDS	UOV92_17600	hypothetical protein
BPC2_N2613_R1_001_contig_12	CDS	UOV92_17615	DUF4260 domain-containing protein
BPC2_N2613_R1_001_contig_12	CDS	UOV92_17620	chromosome condensation regulator
BPC2_N2613_R1_001_contig_12	CDS	UOV92_17630	hypothetical protein
BPC2_N2613_R1_001_contig_12	CDS	UOV92_17635	sigma-E factor regulatory protein RseB domain-containing protein
BPC2_N2613_R1_001_contig_12	CDS	UOV92_17655	DUF47 family protein
BPC2_N2613_R1_001_contig_12	CDS	UOV92_17665	hypothetical protein
BPC2_N2613_R1_001_contig_12	CDS	UOV92_17670	GNAT family protein
BPC2_N2613_R1_001_contig_12	CDS	UOV92_17675	sulfite exporter TauE/SafE family protein
BPC2_N2613_R1_001_contig_12	CDS	UOV92_17680	sporulation protein
BPC2_N2613_R1_001_contig_12	CDS	UOV92_17685	HAD family hydrolase
BPC2_N2613_R1_001_contig_12	CDS	UOV92_17700	glucosamine-6-phosphate deaminase
BPC2_N2613_R1_001_contig_12	CDS	UOV92_17705	SIS domain-containing protein
BPC2_N2613_R1_001_contig_12	CDS	UOV92_17740	hypothetical protein
BPC2_N2613_R1_001_contig_12	CDS	UOV92_17745	hypothetical protein
BPC2_N2613_R1_001_contig_12	CDS	UOV92_17750	AAA family ATPase
BPC2_N2613_R1_001_contig_12	CDS	UOV92_17760	hydantoinase/oxoprolinase family protein
BPC2_N2613_R1_001_contig_12	CDS	UOV92_17765	DUF917 domain-containing protein
BPC2_N2613_R1_001_contig_12	CDS	UOV92_17770	cytosine permease
BPC2_N2613_R1_001_contig_12	CDS	UOV92_17775	PucR family transcriptional regulator ligand-binding domain-containing protein
BPC2_N2613_R1_001_contig_12	CDS	UOV92_17780	pentapeptide repeat-containing protein
BPC2_N2613_R1_001_contig_12	riboswitch
BPC2_N2613_R1_001_contig_13	CDS	UOV92_17810	Ger(x)C family spore germination protein	GO:0009847,GO:0030436			go_process=spore germination|0009847||IEA,asexual sporulation|0030436||IEA
BPC2_N2613_R1_001_contig_14	CDS	UOV92_18550	dephospho-CoA kinase	GO:0015937,GO:0004140,GO:0005737	coaE	go_component=cytoplasm|0005737||IEA	go_process=coenzyme A biosynthetic process|0015937||IEA	go_function=dephospho-CoA kinase activity|0004140||IEA
BPC2_N2613_R1_001_contig_14	CDS	UOV92_17880	o-succinylbenzoate--CoA ligase	GO:0009234,GO:0005524,GO:0008756		go_component=ATP-binding cassette (ABC) transporter complex%2C substrate-binding subunit-containing|0055052||IEA	go_process=menaquinone biosynthetic process|0009234||IEA
BPC2_N2613_R1_001_contig_14	CDS	UOV92_18110	OFA family MFS transporter	GO:0055085,GO:0022857		go_component=membrane|0016020||IEA	go_process=transmembrane transport|0055085||IEA
BPC2_N2613_R1_001_contig_14	CDS	UOV92_18290	acetylornithine transaminase	GO:0006525,GO:0008483,GO:0030170		go_component=plasma membrane|0005886||IEA	go_process=arginine metabolic process|0006525||IEA
BPC2_N2613_R1_001_contig_14	CDS	UOV92_17820	iron ABC transporter permease	GO:0006826,GO:0042626,GO:0140359			go_process=iron ion transport|0006826||IEA	go_function=ATPase-coupled transmembrane transporter activity|0042626||IEA,ABC-type transporter activity|0140359||IEA
BPC2_N2613_R1_001_contig_14	CDS	UOV92_17825	iron ABC transporter permease	GO:0006826,GO:0042626,GO:0140359			go_process=iron ion transport|0006826||IEA	go_function=DNA binding|0003677||IEA
BPC2_N2613_R1_001_contig_14	CDS	UOV92_17840	MerR family transcriptional regulator	GO:0006355,GO:0003677			go_process=regulation of DNA-templated transcription|0006355||IEA	go_function=metal ion binding|0046872||IEA,metallodipeptidase activity|0070573||IEA
BPC2_N2613_R1_001_contig_14	CDS	UOV92_17850	dipeptidase	GO:0006508,GO:0046872,GO:0070573			go_process=proteolysis|0006508||IEA	go_function=ATP binding|0005524||IEA,o-succinylbenzoate-CoA ligase activity|0008756||IEA
BPC2_N2613_R1_001_contig_14	CDS	UOV92_17950	dipeptide ABC transporter ATP-binding protein	GO:0015833,GO:0005524			go_process=peptide transport|0015833||IEA	go_function=DNA binding|0003677||IEA,DNA-binding transcription factor activity|0003700||IEA
BPC2_N2613_R1_001_contig_14	CDS	UOV92_17965	IclR family transcriptional regulator	GO:0006355,GO:0003677,GO:0003700			go_process=regulation of DNA-templated transcription|0006355||IEA	go_function=aminopeptidase activity|0004177||IEA
BPC2_N2613_R1_001_contig_14	CDS	UOV92_17970	aminopeptidase	GO:0006508,GO:0004177			go_process=proteolysis|0006508||IEA	go_function=serine-type peptidase activity|0008236||IEA
BPC2_N2613_R1_001_contig_14	CDS	UOV92_17980	prolyl oligopeptidase family serine peptidase	GO:0006508,GO:0008236			go_process=proteolysis|0006508||IEA	go_function=transmembrane transporter activity|0022857||IEA
BPC2_N2613_R1_001_contig_14	CDS	UOV92_18020	MFS transporter	GO:0055085,GO:0022857			go_process=transmembrane transport|0055085||IEA	go_function=DNA binding|0003677||IEA,DNA-binding transcription factor activity|0003700||IEA
BPC2_N2613_R1_001_contig_14	CDS	UOV92_18025	metalloregulator ArsR/SmtB family transcription factor	GO:0006355,GO:0003677,GO:0003700			go_process=regulation of DNA-templated transcription|0006355||IEA	go_function=DNA binding|0003677||IEA,DNA-binding transcription factor activity|0003700||IEA,sigma factor activity|0016987||IEA
BPC2_N2613_R1_001_contig_14	CDS	UOV92_18045	sigma-70 family RNA polymerase sigma factor	GO:0006352,GO:0006355,GO:0003677,GO:0003700,GO:0016987			go_process=DNA-templated transcription initiation|0006352||IEA,regulation of DNA-templated transcription|0006355||IEA	go_function=ATP binding|0005524||IEA
BPC2_N2613_R1_001_contig_14	CDS	UOV92_18070	dipeptide ABC transporter ATP-binding protein	GO:0015833,GO:0005524			go_process=peptide transport|0015833||IEA	go_function=transporter activity|0005215||IEA
BPC2_N2613_R1_001_contig_14	CDS	UOV92_18105	DMT family transporter	GO:0055085,GO:0005215			go_process=transmembrane transport|0055085||IEA	go_function=transmembrane transporter activity|0022857||IEA
BPC2_N2613_R1_001_contig_14	CDS	UOV92_18130	polysaccharide biosynthesis protein	GO:0009252,GO:0016020			go_process=peptidoglycan biosynthetic process|0009252||IEA	go_function=transmembrane transporter activity|0022857||IEA
BPC2_N2613_R1_001_contig_14	CDS	UOV92_18145	MFS transporter	GO:0055085,GO:0022857			go_process=transmembrane transport|0055085||IEA	go_function=DNA-binding transcription factor activity|0003700||IEA
BPC2_N2613_R1_001_contig_14	CDS	UOV92_18150	DeoR family transcriptional regulator	GO:0006355,GO:0003700			go_process=regulation of DNA-templated transcription|0006355||IEA	go_function=catalytic activity|0003824||IEA
BPC2_N2613_R1_001_contig_14	CDS	UOV92_18245	bifunctional 3-deoxy-7-phosphoheptulonate synthase/chorismate mutase	GO:0009073,GO:0046417,GO:0003824			go_process=aromatic amino acid family biosynthetic process|0009073||IEA,chorismate metabolic process|0046417||IEA	go_function=transaminase activity|0008483||IEA,pyridoxal phosphate binding|0030170||IEA
BPC2_N2613_R1_001_contig_14	CDS	UOV92_18420	Xaa-Pro peptidase family protein	GO:0006508,GO:0008233			go_process=proteolysis|0006508||IEA	go_function=DNA-binding transcription factor activity|0003700||IEA
BPC2_N2613_R1_001_contig_14	CDS	UOV92_18450	GntR family transcriptional regulator	GO:0006355,GO:0003700			go_process=regulation of DNA-templated transcription|0006355||IEA	go_function=DNA binding|0003677||IEA
BPC2_N2613_R1_001_contig_14	CDS	UOV92_18505	response regulator transcription factor	GO:0000160,GO:0006355,GO:0003677			go_process=phosphorelay signal transduction system|0000160||IEA,regulation of DNA-templated transcription|0006355||IEA	go_function=oxidoreductase activity%2C acting on the aldehyde or oxo group of donors%2C NAD or NADP as acceptor|0016620||IEA
BPC2_N2613_R1_001_contig_14	CDS	UOV92_18555	glyceraldehyde-3-phosphate dehydrogenase	GO:0006006,GO:0016620			go_process=glucose metabolic process|0006006||IEA	go_function=DNA binding|0003677||IEA,DNA-binding transcription factor activity|0003700||IEA,sigma factor activity|0016987||IEA
BPC2_N2613_R1_001_contig_14	CDS	UOV92_18630	sigma-70 family RNA polymerase sigma factor	GO:0006352,GO:0006355,GO:0003677,GO:0003700,GO:0016987			go_process=DNA-templated transcription initiation|0006352||IEA,regulation of DNA-templated transcription|0006355||IEA	go_function=RNA methyltransferase activity|0008173||IEA,transferase activity|0016740||IEA
BPC2_N2613_R1_001_contig_14	CDS	UOV92_18665	RNA methyltransferase	GO:0001510,GO:0008173,GO:0016740			go_process=RNA methylation|0001510||IEA	go_function=endonuclease activity|0004519||IEA,ATP binding|0005524||IEA,ATP hydrolysis activity|0016887||IEA,mismatched DNA binding|0030983||IEA
BPC2_N2613_R1_001_contig_14	CDS	UOV92_18720	endonuclease MutS2	GO:0006298,GO:0045910,GO:0004519,GO:0005524,GO:0016887,GO:0030983			go_process=mismatch repair|0006298||IEA,negative regulation of DNA recombination|0045910||IEA	go_function=aspartate kinase activity|0004072||IEA
BPC2_N2613_R1_001_contig_14	CDS	UOV92_18770	aspartate kinase	GO:0009089,GO:0004072			go_process=lysine biosynthetic process via diaminopimelate|0009089||IEA	go_function=nucleoside triphosphate diphosphatase activity|0047429||IEA
BPC2_N2613_R1_001_contig_14	CDS	UOV92_18820	XTP/dITP diphosphatase	GO:0009143,GO:0047429			go_process=nucleoside triphosphate catabolic process|0009143||IEA	go_function=DNA binding|0003677||IEA
BPC2_N2613_R1_001_contig_14	CDS	UOV92_18860	tyrosine-type recombinase/integrase	GO:0006310,GO:0015074,GO:0003677			go_process=DNA recombination|0006310||IEA,DNA integration|0015074||IEA	go_function=pyridoxal phosphate binding|0030170||IEA
BPC2_N2613_R1_001_contig_14	CDS	UOV92_18465	6-phosphofructokinase	GO:0006096	pfkA		go_process=glycolytic process|0006096||IEA
BPC2_N2613_R1_001_contig_14	CDS	UOV92_18705	cell division protein ZapA	GO:0051301	zapA		go_process=cell division|0051301||IEA
BPC2_N2613_R1_001_contig_14	CDS	UOV92_17830	iron-siderophore ABC transporter substrate-binding protein	GO:0015891			go_process=siderophore transport|0015891||IEA
BPC2_N2613_R1_001_contig_14	CDS	UOV92_18060	response regulator	GO:0000160			go_process=phosphorelay signal transduction system|0000160||IEA
BPC2_N2613_R1_001_contig_14	CDS	UOV92_18800	LuxR C-terminal-related transcriptional regulator	GO:0006355			go_process=regulation of DNA-templated transcription|0006355||IEA
BPC2_N2613_R1_001_contig_14	CDS	UOV92_18030	sulfate permease	GO:0008272,GO:0015116,GO:0016020	sulP	go_component=membrane|0016020||IEA	go_process=sulfate transport|0008272||IEA	go_function=sulfate transmembrane transporter activity|0015116||IEA
BPC2_N2613_R1_001_contig_14	CDS	UOV92_18035	leucine--tRNA ligase	GO:0006429,GO:0004823,GO:0005737	leuS	go_component=cytoplasm|0005737||IEA	go_process=leucyl-tRNA aminoacylation|0006429||IEA	go_function=leucine-tRNA ligase activity|0004823||IEA
BPC2_N2613_R1_001_contig_14	CDS	UOV92_18305	tyrosine--tRNA ligase	GO:0006437,GO:0004831,GO:0005737	tyrS	go_component=cytoplasm|0005737||IEA	go_process=tyrosyl-tRNA aminoacylation|0006437||IEA	go_function=tyrosine-tRNA ligase activity|0004831||IEA
BPC2_N2613_R1_001_contig_14	CDS	UOV92_18325	30S ribosomal protein S4	GO:0006412,GO:0003735,GO:0019843,GO:0015935	rpsD	go_component=small ribosomal subunit|0015935||IEA	go_process=translation|0006412||IEA	go_function=structural constituent of ribosome|0003735||IEA,rRNA binding|0019843||IEA
BPC2_N2613_R1_001_contig_14	CDS	UOV92_18415	alanine dehydrogenase	GO:0006522,GO:0000286,GO:0005737	ald	go_component=cytoplasm|0005737||IEA	go_process=alanine metabolic process|0006522||IEA	go_function=alanine dehydrogenase activity|0000286||IEA
BPC2_N2613_R1_001_contig_14	CDS	UOV92_18455	acetyl-CoA carboxylase%2C carboxyltransferase subunit beta	GO:0006633,GO:0003989,GO:0009317	accD	go_component=acetyl-CoA carboxylase complex|0009317||IEA	go_process=fatty acid biosynthetic process|0006633||IEA	go_function=acetyl-CoA carboxylase activity|0003989||IEA
BPC2_N2613_R1_001_contig_14	CDS	UOV92_18470	pyruvate kinase	GO:0006096,GO:0004743,GO:0005737	pyk	go_component=cytoplasm|0005737||IEA	go_process=glycolytic process|0006096||IEA	go_function=pyruvate kinase activity|0004743||IEA
BPC2_N2613_R1_001_contig_14	CDS	UOV92_18525	FtsH protease activity modulator HflK	GO:0045861,GO:0003674,GO:0030288	hflK	go_component=outer membrane-bounded periplasmic space|0030288||IEA	go_process=negative regulation of proteolysis|0045861||IEA	go_function=molecular_function|0003674||IEA
BPC2_N2613_R1_001_contig_14	CDS	UOV92_18575	threonine--tRNA ligase	GO:0006435,GO:0004829,GO:0005737	thrS	go_component=cytoplasm|0005737||IEA	go_process=threonyl-tRNA aminoacylation|0006435||IEA	go_function=threonine-tRNA ligase activity|0004829||IEA
BPC2_N2613_R1_001_contig_14	CDS	UOV92_18585	50S ribosomal protein L35	GO:0006412,GO:0003735,GO:0000315,GO:0022625	rpmI	go_component=organellar large ribosomal subunit|0000315||IEA,cytosolic large ribosomal subunit|0022625||IEA	go_process=translation|0006412||IEA	go_function=structural constituent of ribosome|0003735||IEA
BPC2_N2613_R1_001_contig_14	CDS	UOV92_18590	50S ribosomal protein L20	GO:0006412,GO:0003735,GO:0000315,GO:0022625	rplT	go_component=organellar large ribosomal subunit|0000315||IEA,cytosolic large ribosomal subunit|0022625||IEA	go_process=translation|0006412||IEA	go_function=structural constituent of ribosome|0003735||IEA
BPC2_N2613_R1_001_contig_14	CDS	UOV92_18670	phenylalanine--tRNA ligase subunit alpha	GO:0006432,GO:0004826,GO:0009328	pheS	go_component=phenylalanine-tRNA ligase complex|0009328||IEA	go_process=phenylalanyl-tRNA aminoacylation|0006432||IEA	go_function=phenylalanine-tRNA ligase activity|0004826||IEA
BPC2_N2613_R1_001_contig_14	CDS	UOV92_18675	phenylalanine--tRNA ligase subunit beta	GO:0006432,GO:0004826,GO:0009328	pheT	go_component=phenylalanine-tRNA ligase complex|0009328||IEA	go_process=phenylalanyl-tRNA aminoacylation|0006432||IEA	go_function=phenylalanine-tRNA ligase activity|0004826||IEA
BPC2_N2613_R1_001_contig_14	CDS	UOV92_18700	ribonuclease HIII	GO:0006401,GO:0004523,GO:0005737	rnhC	go_component=cytoplasm|0005737||IEA	go_process=RNA catabolic process|0006401||IEA	go_function=RNA-DNA hybrid ribonuclease activity|0004523||IEA
BPC2_N2613_R1_001_contig_14	CDS	UOV92_18765	excinuclease ABC subunit UvrC	GO:0006289,GO:0009381,GO:0009380	uvrC	go_component=excinuclease repair complex|0009380||IEA	go_process=nucleotide-excision repair|0006289||IEA	go_function=excinuclease ABC activity|0009381||IEA
BPC2_N2613_R1_001_contig_14	CDS	UOV92_18080	nickel ABC transporter permease	GO:0140359,GO:0043190	nikB	go_component=ATP-binding cassette (ABC) transporter complex|0043190||IEA		go_function=ABC-type transporter activity|0140359||IEA
BPC2_N2613_R1_001_contig_14	CDS	UOV92_18760	thioredoxin	GO:0015036,GO:0005737	trxA	go_component=cytoplasm|0005737||IEA		go_function=disulfide oxidoreductase activity|0015036||IEA
BPC2_N2613_R1_001_contig_14	CDS	UOV92_18475	FxsA family protein	GO:0016020		go_component=membrane|0016020||IEA
BPC2_N2613_R1_001_contig_14	CDS	UOV92_17855	1%2C4-dihydroxy-2-naphthoate polyprenyltransferase	GO:0009234,GO:0046428,GO:0016020		go_component=membrane|0016020||IEA	go_process=menaquinone biosynthetic process|0009234||IEA	go_function=1%2C4-dihydroxy-2-naphthoate octaprenyltransferase activity|0046428||IEA
BPC2_N2613_R1_001_contig_14	CDS	UOV92_17860	isochorismate synthase	GO:0009234,GO:0008909,GO:0005737		go_component=cytoplasm|0005737||IEA	go_process=menaquinone biosynthetic process|0009234||IEA	go_function=isochorismate synthase activity|0008909||IEA
BPC2_N2613_R1_001_contig_14	CDS	UOV92_18005	alanine/glycine:cation symporter family protein	GO:0006814,GO:0006865,GO:0005283,GO:0015293,GO:0016020		go_component=membrane|0016020||IEA	go_process=sodium ion transport|0006814||IEA,amino acid transport|0006865||IEA	go_function=amino acid:sodium symporter activity|0005283||IEA,symporter activity|0015293||IEA
BPC2_N2613_R1_001_contig_14	CDS	UOV92_18065	histidine kinase	GO:0000160,GO:0000155,GO:0016020		go_component=membrane|0016020||IEA	go_process=phosphorelay signal transduction system|0000160||IEA	go_function=phosphorelay sensor kinase activity|0000155||IEA
BPC2_N2613_R1_001_contig_14	CDS	UOV92_18460	acetyl-CoA carboxylase carboxyltransferase subunit alpha	GO:0006633,GO:0003989,GO:0009317		go_component=acetyl-CoA carboxylase complex|0009317||IEA	go_process=fatty acid biosynthetic process|0006633||IEA	go_function=acetyl-CoA carboxylase activity|0003989||IEA
BPC2_N2613_R1_001_contig_14	CDS	UOV92_18755	amino acid permease	GO:0006865,GO:0055085,GO:0015171,GO:0016020		go_component=membrane|0016020||IEA	go_process=amino acid transport|0006865||IEA,transmembrane transport|0055085||IEA	go_function=amino acid transmembrane transporter activity|0015171||IEA
BPC2_N2613_R1_001_contig_14	CDS	UOV92_17865	2-succinyl-5-enolpyruvyl-6-hydroxy-3-cyclohexene-1-carboxylic-acid synthase	GO:0009234,GO:0070204	menD		go_process=menaquinone biosynthetic process|0009234||IEA	go_function=2-succinyl-5-enolpyruvyl-6-hydroxy-3-cyclohexene-1-carboxylic-acid synthase activity|0070204||IEA
BPC2_N2613_R1_001_contig_14	CDS	UOV92_17870	2-succinyl-6-hydroxy-2%2C4-cyclohexadiene-1-carboxylate synthase	GO:0009234,GO:0070205	menH		go_process=menaquinone biosynthetic process|0009234||IEA	go_function=2-succinyl-6-hydroxy-2%2C4-cyclohexadiene-1-carboxylate synthase activity|0070205||IEA
BPC2_N2613_R1_001_contig_14	CDS	UOV92_17875	1%2C4-dihydroxy-2-naphthoyl-CoA synthase	GO:0009234,GO:0008935	menB		go_process=menaquinone biosynthetic process|0009234||IEA	go_function=1%2C4-dihydroxy-2-naphthoyl-CoA synthase activity|0008935||IEA
BPC2_N2613_R1_001_contig_14	CDS	UOV92_17985	phosphoenolpyruvate carboxykinase (ATP)	GO:0006094,GO:0004612	pckA		go_process=gluconeogenesis|0006094||IEA	go_function=phosphoenolpyruvate carboxykinase (ATP) activity|0004612||IEA
BPC2_N2613_R1_001_contig_14	CDS	UOV92_17990	methionine adenosyltransferase	GO:0006556,GO:0004478	metK		go_process=S-adenosylmethionine biosynthetic process|0006556||IEA	go_function=methionine adenosyltransferase activity|0004478||IEA
BPC2_N2613_R1_001_contig_14	CDS	UOV92_18125	asparagine synthase (glutamine-hydrolyzing)	GO:0006529,GO:0004066	asnB		go_process=asparagine biosynthetic process|0006529||IEA	go_function=asparagine synthase (glutamine-hydrolyzing) activity|0004066||IEA
BPC2_N2613_R1_001_contig_14	CDS	UOV92_18160	D-amino-acid transaminase	GO:0019480,GO:0047810	dat		go_process=L-alanine oxidation to pyruvate via D-alanine|0019480||IEA	go_function=D-alanine:2-oxoglutarate aminotransferase activity|0047810||IEA
BPC2_N2613_R1_001_contig_14	CDS	UOV92_18175	tRNA (guanosine(46)-N7)-methyltransferase TrmB	GO:0006400,GO:0008176	trmB		go_process=tRNA modification|0006400||IEA	go_function=tRNA (guanine(46)-N7)-methyltransferase activity|0008176||IEA
BPC2_N2613_R1_001_contig_14	CDS	UOV92_18225	UDP-N-acetylmuramate--L-alanine ligase	GO:0009252,GO:0008763	murC		go_process=peptidoglycan biosynthetic process|0009252||IEA	go_function=UDP-N-acetylmuramate-L-alanine ligase activity|0008763||IEA
BPC2_N2613_R1_001_contig_14	CDS	UOV92_18250	catabolite control protein A	GO:0005975,GO:0006355,GO:0001228,GO:0003677	ccpA		go_process=carbohydrate metabolic process|0005975||IEA,regulation of DNA-templated transcription|0006355||IEA	go_function=DNA-binding transcription activator activity%2C RNA polymerase II-specific|0001228||IEA,DNA binding|0003677||IEA
BPC2_N2613_R1_001_contig_14	CDS	UOV92_18275	N-acetyl-gamma-glutamyl-phosphate reductase	GO:0006592,GO:0003942	argC		go_process=ornithine biosynthetic process|0006592||IEA	go_function=N-acetyl-gamma-glutamyl-phosphate reductase activity|0003942||IEA
BPC2_N2613_R1_001_contig_14	CDS	UOV92_18280	bifunctional glutamate N-acetyltransferase/amino-acid acetyltransferase ArgJ	GO:0006526,GO:0004358	argJ		go_process=arginine biosynthetic process|0006526||IEA	go_function=glutamate N-acetyltransferase activity|0004358||IEA
BPC2_N2613_R1_001_contig_14	CDS	UOV92_18285	acetylglutamate kinase	GO:0006592,GO:0003991	argB		go_process=ornithine biosynthetic process|0006592||IEA	go_function=acetylglutamate kinase activity|0003991||IEA
BPC2_N2613_R1_001_contig_14	CDS	UOV92_18340	histidinol-phosphatase HisJ	GO:0000105,GO:0004401	hisJ		go_process=histidine biosynthetic process|0000105||IEA	go_function=histidinol-phosphatase activity|0004401||IEA
BPC2_N2613_R1_001_contig_14	CDS	UOV92_18360	tRNA uracil 4-sulfurtransferase ThiI	GO:0006400,GO:0009228,GO:0140741	thiI		go_process=tRNA modification|0006400||IEA,thiamine biosynthetic process|0009228||IEA	go_function=tRNA-uracil-4 sulfurtransferase activity|0140741||IEA
BPC2_N2613_R1_001_contig_14	CDS	UOV92_18370	thiamine phosphate synthase	GO:0009228,GO:0004789	thiE		go_process=thiamine biosynthetic process|0009228||IEA	go_function=thiamine-phosphate diphosphorylase activity|0004789||IEA
BPC2_N2613_R1_001_contig_14	CDS	UOV92_18375	bifunctional hydroxymethylpyrimidine kinase/phosphomethylpyrimidine kinase	GO:0009228,GO:0008902,GO:0008972	thiD		go_process=thiamine biosynthetic process|0009228||IEA	go_function=hydroxymethylpyrimidine kinase activity|0008902||IEA,phosphomethylpyrimidine kinase activity|0008972||IEA
BPC2_N2613_R1_001_contig_14	CDS	UOV92_18380	hydroxyethylthiazole kinase	GO:0009228,GO:0004417	thiM		go_process=thiamine biosynthetic process|0009228||IEA	go_function=hydroxyethylthiazole kinase activity|0004417||IEA
BPC2_N2613_R1_001_contig_14	CDS	UOV92_18390	signal peptide peptidase SppA	GO:0006465,GO:0004252	sppA		go_process=signal peptide processing|0006465||IEA	go_function=serine-type endopeptidase activity|0004252||IEA
BPC2_N2613_R1_001_contig_14	CDS	UOV92_18445	DNA polymerase III subunit alpha	GO:0006260,GO:0003676,GO:0008408	dnaE		go_process=DNA replication|0006260||IEA	go_function=nucleic acid binding|0003676||IEA,3'-5' exonuclease activity|0008408||IEA
BPC2_N2613_R1_001_contig_14	CDS	UOV92_18490	NADP-dependent isocitrate dehydrogenase	GO:0006099,GO:0000287,GO:0004450,GO:0051287	icd		go_process=tricarboxylic acid cycle|0006099||IEA	go_function=magnesium ion binding|0000287||IEA,isocitrate dehydrogenase (NADP+) activity|0004450||IEA,NAD binding|0051287||IEA
BPC2_N2613_R1_001_contig_14	CDS	UOV92_18495	malate dehydrogenase	GO:0005975,GO:0016616	mdh		go_process=carbohydrate metabolic process|0005975||IEA	go_function=oxidoreductase activity%2C acting on the CH-OH group of donors%2C NAD or NADP as acceptor|0016616||IEA
BPC2_N2613_R1_001_contig_14	CDS	UOV92_18540	DNA polymerase I	GO:0006261,GO:0003676,GO:0003677,GO:0003887,GO:0008408	polA		go_process=DNA-templated DNA replication|0006261||IEA	go_function=nucleic acid binding|0003676||IEA,DNA binding|0003677||IEA,DNA-directed DNA polymerase activity|0003887||IEA,3'-5' exonuclease activity|0008408||IEA
BPC2_N2613_R1_001_contig_14	CDS	UOV92_18545	bifunctional DNA-formamidopyrimidine glycosylase/DNA-(apurinic or apyrimidinic site) lyase	GO:0006281,GO:0006284,GO:0003676,GO:0003684,GO:0003906,GO:0008270,GO:0008534,GO:0016799,GO:0019104	mutM		go_process=DNA repair|0006281||IEA,base-excision repair|0006284||IEA	go_function=nucleic acid binding|0003676||IEA,damaged DNA binding|0003684||IEA,DNA-(apurinic or apyrimidinic site) endonuclease activity|0003906||IEA,zinc ion binding|0008270||IEA,oxidized purine nucleobase lesion DNA N-glycosylase activity|0008534||IEA,hydrolase activity%2C hydrolyzing N-glycosyl compounds|0016799||IEA,DNA N-glycosylase activity|0019104||IEA
BPC2_N2613_R1_001_contig_14	CDS	UOV92_18560	transcriptional regulator NrdR	GO:0006355,GO:0140110	nrdR		go_process=regulation of DNA-templated transcription|0006355||IEA	go_function=transcription regulator activity|0140110||IEA
BPC2_N2613_R1_001_contig_14	CDS	UOV92_18580	translation initiation factor IF-3	GO:0006413,GO:0003743	infC		go_process=translational initiation|0006413||IEA	go_function=translation initiation factor activity|0003743||IEA
BPC2_N2613_R1_001_contig_14	CDS	UOV92_18615	ornithine carbamoyltransferase	GO:0042450,GO:0004585	argF		go_process=arginine biosynthetic process via ornithine|0042450||IEA	go_function=ornithine carbamoyltransferase activity|0004585||IEA
BPC2_N2613_R1_001_contig_14	CDS	UOV92_18715	DNA polymerase/3'-5' exonuclease PolX	GO:0006281,GO:0003677,GO:0003887	polX		go_process=DNA repair|0006281||IEA	go_function=DNA binding|0003677||IEA,DNA-directed DNA polymerase activity|0003887||IEA
BPC2_N2613_R1_001_contig_14	CDS	UOV92_18790	succinate dehydrogenase iron-sulfur subunit	GO:0006099,GO:0009055,GO:0016491,GO:0051536	sdhB		go_process=tricarboxylic acid cycle|0006099||IEA	go_function=electron transfer activity|0009055||IEA,oxidoreductase activity|0016491||IEA,iron-sulfur cluster binding|0051536||IEA
BPC2_N2613_R1_001_contig_14	CDS	UOV92_18810	glutamate racemase	GO:0006807,GO:0008881	racE		go_process=nitrogen compound metabolic process|0006807||IEA	go_function=glutamate racemase activity|0008881||IEA
BPC2_N2613_R1_001_contig_14	CDS	UOV92_18815	ribonuclease PH	GO:0008033,GO:0004549	rph		go_process=tRNA processing|0008033||IEA	go_function=tRNA-specific ribonuclease activity|0004549||IEA
BPC2_N2613_R1_001_contig_14	CDS	UOV92_17930	ABC transporter substrate-binding protein	GO:0042626,GO:0140359,GO:0055052				go_function=ATPase-coupled transmembrane transporter activity|0042626||IEA,ABC-type transporter activity|0140359||IEA	go_function=ATP binding|0005524||IEA
BPC2_N2613_R1_001_contig_14	CDS	UOV92_18330	GGDEF domain-containing protein	GO:0005525,GO:0046872,GO:0005886				go_function=GTP binding|0005525||IEA,metal ion binding|0046872||IEA	go_function=peptidase activity|0008233||IEA
BPC2_N2613_R1_001_contig_14	CDS	UOV92_18155	dipeptidase PepV	GO:0008270,GO:0016805	pepV			go_function=zinc ion binding|0008270||IEA,dipeptidase activity|0016805||IEA
BPC2_N2613_R1_001_contig_14	CDS	UOV92_18400	thiol peroxidase	GO:0008379,GO:0016684	tpx			go_function=thioredoxin peroxidase activity|0008379||IEA,oxidoreductase activity%2C acting on peroxide as acceptor|0016684||IEA
BPC2_N2613_R1_001_contig_14	CDS	UOV92_18485	citrate synthase	GO:0046912	citZ			go_function=acyltransferase activity%2C acyl groups converted into alkyl on transfer|0046912||IEA
BPC2_N2613_R1_001_contig_14	CDS	UOV92_18015	TIGR01212 family radical SAM protein	GO:1904047	gbkey=CDS			go_function=S-adenosyl-L-methionine binding|1904047||IEA
BPC2_N2613_R1_001_contig_14	CDS	UOV92_17815	ABC transporter ATP-binding protein	GO:0005524,GO:0016887,GO:0042626,GO:0140359				go_function=ATP binding|0005524||IEA,ATP hydrolysis activity|0016887||IEA,ATPase-coupled transmembrane transporter activity|0042626||IEA,ABC-type transporter activity|0140359||IEA
BPC2_N2613_R1_001_contig_14	CDS	UOV92_17845	TraR/DksA C4-type zinc finger protein	GO:0008270				go_function=zinc ion binding|0008270||IEA
BPC2_N2613_R1_001_contig_14	CDS	UOV92_17890	zinc ABC transporter substrate-binding protein	GO:0046872				go_function=metal ion binding|0046872||IEA
BPC2_N2613_R1_001_contig_14	CDS	UOV92_17940	ABC transporter permease	GO:0042626,GO:0140359				go_function=ATPase-coupled transmembrane transporter activity|0042626||IEA,ABC-type transporter activity|0140359||IEA
BPC2_N2613_R1_001_contig_14	CDS	UOV92_17945	ABC transporter ATP-binding protein	GO:0005524,GO:0016887,GO:0042626,GO:0140359				go_function=ATP binding|0005524||IEA,ATP hydrolysis activity|0016887||IEA,ATPase-coupled transmembrane transporter activity|0042626||IEA,ABC-type transporter activity|0140359||IEA
BPC2_N2613_R1_001_contig_14	CDS	UOV92_17960	ArgE/DapE family deacylase	GO:0016787				go_function=hydrolase activity|0016787||IEA
BPC2_N2613_R1_001_contig_14	CDS	UOV92_17975	NUDIX domain-containing protein	GO:0016787				go_function=hydrolase activity|0016787||IEA
BPC2_N2613_R1_001_contig_14	CDS	UOV92_17995	gamma carbonic anhydrase family protein	GO:0046872				go_function=metal ion binding|0046872||IEA
BPC2_N2613_R1_001_contig_14	CDS	UOV92_18000	alpha/beta hydrolase	GO:0016787				go_function=hydrolase activity|0016787||IEA
BPC2_N2613_R1_001_contig_14	CDS	UOV92_18010	class I SAM-dependent methyltransferase	GO:0008168,GO:1904047				go_function=methyltransferase activity|0008168||IEA,S-adenosyl-L-methionine binding|1904047||IEA
BPC2_N2613_R1_001_contig_14	CDS	UOV92_18075	ABC transporter ATP-binding protein	GO:0005524,GO:0016887,GO:0042626,GO:0140359				go_function=ATP binding|0005524||IEA,ATP hydrolysis activity|0016887||IEA,ATPase-coupled transmembrane transporter activity|0042626||IEA,ABC-type transporter activity|0140359||IEA
BPC2_N2613_R1_001_contig_14	CDS	UOV92_18085	ABC transporter permease	GO:0042626,GO:0140359				go_function=ATPase-coupled transmembrane transporter activity|0042626||IEA,ABC-type transporter activity|0140359||IEA
BPC2_N2613_R1_001_contig_14	CDS	UOV92_18100	amidohydrolase	GO:0016810				go_function=hydrolase activity%2C acting on carbon-nitrogen (but not peptide) bonds|0016810||IEA
BPC2_N2613_R1_001_contig_14	CDS	UOV92_18120	NAD(P)/FAD-dependent oxidoreductase	GO:0050660,GO:0050661				go_function=flavin adenine dinucleotide binding|0050660||IEA,NADP binding|0050661||IEA
BPC2_N2613_R1_001_contig_14	CDS	UOV92_18135	pseudouridine synthase	GO:0009982				go_function=pseudouridine synthase activity|0009982||IEA
BPC2_N2613_R1_001_contig_14	CDS	UOV92_18165	nuclease-related domain-containing protein	GO:0003677,GO:0004519				go_function=DNA binding|0003677||IEA,endonuclease activity|0004519||IEA
BPC2_N2613_R1_001_contig_14	CDS	UOV92_18220	DNA translocase FtsK	GO:0003677,GO:0005524,GO:0015616				go_function=DNA binding|0003677||IEA,ATP binding|0005524||IEA,DNA translocase activity|0015616||IEA
BPC2_N2613_R1_001_contig_14	CDS	UOV92_18265	GNAT family N-acetyltransferase	GO:0008080				go_function=N-acetyltransferase activity|0008080||IEA
BPC2_N2613_R1_001_contig_14	CDS	UOV92_18295	NAD-dependent epimerase/dehydratase family protein	GO:0003824				go_function=catalytic activity|0003824||IEA
BPC2_N2613_R1_001_contig_14	CDS	UOV92_18300	transglycosylase domain-containing protein	GO:0016757				go_function=glycosyltransferase activity|0016757||IEA
BPC2_N2613_R1_001_contig_14	CDS	UOV92_18315	iron-containing alcohol dehydrogenase	GO:0016616,GO:0030554,GO:0046872				go_function=oxidoreductase activity%2C acting on the CH-OH group of donors%2C NAD or NADP as acceptor|0016616||IEA,adenyl nucleotide binding|0030554||IEA,metal ion binding|0046872||IEA
BPC2_N2613_R1_001_contig_14	CDS	UOV92_18335	GAF domain-containing protein	GO:0005515,GO:0033745				go_function=protein binding|0005515||IEA,L-methionine-(R)-S-oxide reductase activity|0033745||IEA
BPC2_N2613_R1_001_contig_14	CDS	UOV92_18350	GNAT family N-acetyltransferase	GO:0008080				go_function=N-acetyltransferase activity|0008080||IEA
BPC2_N2613_R1_001_contig_14	CDS	UOV92_18355	cysteine desulfurase family protein	GO:0030170				go_function=pyridoxal phosphate binding|0030170||IEA
BPC2_N2613_R1_001_contig_14	CDS	UOV92_18410	universal stress protein	GO:0005524				go_function=ATP binding|0005524||IEA
BPC2_N2613_R1_001_contig_14	CDS	UOV92_18440	bifunctional oligoribonuclease/PAP phosphatase NrnA	GO:0003676,GO:0004527,GO:0008441				go_function=nucleic acid binding|0003676||IEA,exonuclease activity|0004527||IEA,3'(2')%2C5'-bisphosphate nucleotidase activity|0008441||IEA
BPC2_N2613_R1_001_contig_14	CDS	UOV92_18620	FAD-linked oxidase C-terminal domain-containing protein	GO:0003824,GO:0050660				go_function=catalytic activity|0003824||IEA,flavin adenine dinucleotide binding|0050660||IEA
BPC2_N2613_R1_001_contig_14	CDS	UOV92_18655	FAD-binding oxidoreductase	GO:0016491,GO:0050660				go_function=oxidoreductase activity|0016491||IEA,flavin adenine dinucleotide binding|0050660||IEA
BPC2_N2613_R1_001_contig_14	CDS	UOV92_18660	(deoxy)nucleoside triphosphate pyrophosphohydrolase	GO:0046872				go_function=metal ion binding|0046872||IEA
BPC2_N2613_R1_001_contig_14	CDS	UOV92_18690	nuclease-related domain-containing protein	GO:0003677,GO:0004519				go_function=DNA binding|0003677||IEA,endonuclease activity|0004519||IEA
BPC2_N2613_R1_001_contig_14	CDS	UOV92_18750	electron transfer flavoprotein subunit alpha/FixB family protein	GO:0009055,GO:0050660				go_function=electron transfer activity|0009055||IEA,flavin adenine dinucleotide binding|0050660||IEA
BPC2_N2613_R1_001_contig_14	CDS	UOV92_18805	MarR family transcriptional regulator	GO:0003677,GO:0003700				go_function=DNA binding|0003677||IEA,DNA-binding transcription factor activity|0003700||IEA
BPC2_N2613_R1_001_contig_14	CDS	UOV92_18850	glucose 1-dehydrogenase	GO:0016491				go_function=oxidoreductase activity|0016491||IEA
BPC2_N2613_R1_001_contig_14	CDS	UOV92_18870	helix-turn-helix transcriptional regulator	GO:0003677				go_function=DNA binding|0003677||IEA
BPC2_N2613_R1_001_contig_14	CDS	UOV92_18920	AbrB/MazE/SpoVT family DNA-binding domain-containing protein	GO:0003677				go_function=DNA binding|0003677||IEA
BPC2_N2613_R1_001_contig_14	CDS	UOV92_17895	membrane protein insertion efficiency factor YidD		yidD
BPC2_N2613_R1_001_contig_14	CDS	UOV92_17905	YtzI protein		ytzI
BPC2_N2613_R1_001_contig_14	CDS	UOV92_18240	pilus assembly protein PilM		pilM
BPC2_N2613_R1_001_contig_14	CDS	UOV92_18270	acetate--CoA ligase		acsA
BPC2_N2613_R1_001_contig_14	CDS	UOV92_18345	septation ring formation regulator EzrA		ezrA
BPC2_N2613_R1_001_contig_14	CDS	UOV92_18570	primosomal protein DnaI		dnaI
BPC2_N2613_R1_001_contig_14	CDS	UOV92_18625	small acid-soluble spore protein SspI		sspI
BPC2_N2613_R1_001_contig_14	CDS	UOV92_18785	succinate dehydrogenase flavoprotein subunit		sdhA
BPC2_N2613_R1_001_contig_14	CDS	UOV92_17835	trypsin-like peptidase domain-containing protein
BPC2_N2613_R1_001_contig_14	CDS	UOV92_17885	transglutaminase domain-containing protein
BPC2_N2613_R1_001_contig_14	CDS	UOV92_17900	hypothetical protein
BPC2_N2613_R1_001_contig_14	CDS	UOV92_17910	transposase
BPC2_N2613_R1_001_contig_14	CDS	UOV92_17915	AroM family protein
BPC2_N2613_R1_001_contig_14	CDS	UOV92_17920	amidohydrolase
BPC2_N2613_R1_001_contig_14	CDS	UOV92_17925	amidohydrolase family protein
BPC2_N2613_R1_001_contig_14	CDS	UOV92_17935	ABC transporter permease
BPC2_N2613_R1_001_contig_14	CDS	UOV92_17955	DUF1177 domain-containing protein
BPC2_N2613_R1_001_contig_14	CDS	UOV92_18040	nucleoside transporter C-terminal domain-containing protein
BPC2_N2613_R1_001_contig_14	CDS	UOV92_18050	hypothetical protein
BPC2_N2613_R1_001_contig_14	CDS	UOV92_18055	permease
BPC2_N2613_R1_001_contig_14	CDS	UOV92_18090	glutathione ABC transporter substrate-binding protein
BPC2_N2613_R1_001_contig_14	CDS	UOV92_18095	amidohydrolase family protein
BPC2_N2613_R1_001_contig_14	CDS	UOV92_18115	AIM24 family protein
BPC2_N2613_R1_001_contig_14	CDS	UOV92_18140	diguanylate cyclase
BPC2_N2613_R1_001_contig_14	CDS	UOV92_18170	diacylglycerol kinase family protein
BPC2_N2613_R1_001_contig_14	CDS	UOV92_18180	MBL fold metallo-hydrolase
BPC2_N2613_R1_001_contig_14	CDS	UOV92_18185	ATP-grasp domain-containing protein
BPC2_N2613_R1_001_contig_14	CDS	UOV92_18190	hypothetical protein
BPC2_N2613_R1_001_contig_14	CDS	UOV92_18195	M42 family metallopeptidase
BPC2_N2613_R1_001_contig_14	CDS	UOV92_18200	DUF84 family protein
BPC2_N2613_R1_001_contig_14	CDS	UOV92_18205	hypothetical protein
BPC2_N2613_R1_001_contig_14	CDS	UOV92_18210	DUF1444 domain-containing protein
BPC2_N2613_R1_001_contig_14	CDS	UOV92_18215	DUF4479 domain-containing protein
BPC2_N2613_R1_001_contig_14	CDS	UOV92_18230	DUF948 domain-containing protein
BPC2_N2613_R1_001_contig_14	CDS	UOV92_18235	YtxH domain-containing protein
BPC2_N2613_R1_001_contig_14	CDS	UOV92_18255	acetoin utilization protein AcuC
BPC2_N2613_R1_001_contig_14	CDS	UOV92_18260	acetoin utilization AcuB family protein
BPC2_N2613_R1_001_contig_14	CDS	UOV92_18310	cobalamin-binding protein
BPC2_N2613_R1_001_contig_14	CDS	UOV92_18320	hypothetical protein
BPC2_N2613_R1_001_contig_14	CDS	UOV92_18365	alpha/beta-type small acid-soluble spore protein
BPC2_N2613_R1_001_contig_14	CDS	UOV92_18385	acyl--CoA ligase
BPC2_N2613_R1_001_contig_14	CDS	UOV92_18395	RDD family protein
BPC2_N2613_R1_001_contig_14	CDS	UOV92_18405	class I SAM-dependent methyltransferase
BPC2_N2613_R1_001_contig_14	CDS	UOV92_18425	metal-dependent hydrolase
BPC2_N2613_R1_001_contig_14	CDS	UOV92_18430	DRTGG domain-containing protein
BPC2_N2613_R1_001_contig_14	CDS	UOV92_18435	YtpI family protein
BPC2_N2613_R1_001_contig_14	CDS	UOV92_18480	AI-2E family transporter
BPC2_N2613_R1_001_contig_14	CDS	UOV92_18500	MaoC/PaaZ C-terminal domain-containing protein
BPC2_N2613_R1_001_contig_14	CDS	UOV92_18510	ATP-binding protein
BPC2_N2613_R1_001_contig_14	CDS	UOV92_18515	CidA/LrgA family holin-like protein
BPC2_N2613_R1_001_contig_14	CDS	UOV92_18520	LrgB family protein
BPC2_N2613_R1_001_contig_14	CDS	UOV92_18530	protease modulator HflC
BPC2_N2613_R1_001_contig_14	CDS	UOV92_18535	DNA polymerase I
BPC2_N2613_R1_001_contig_14	CDS	UOV92_18565	DnaD domain protein
BPC2_N2613_R1_001_contig_14	CDS	UOV92_18595	DUF1294 domain-containing protein
BPC2_N2613_R1_001_contig_14	CDS	UOV92_18600	sigma-w pathway protein ysdB
BPC2_N2613_R1_001_contig_14	CDS	UOV92_18605	dUTP diphosphatase
BPC2_N2613_R1_001_contig_14	CDS	UOV92_18610	M42 family metallopeptidase
BPC2_N2613_R1_001_contig_14	CDS	UOV92_18635	EAL domain-containing protein
BPC2_N2613_R1_001_contig_14	CDS	UOV92_18640	H-type small acid-soluble spore protein
BPC2_N2613_R1_001_contig_14	CDS	UOV92_18645	YfhD family protein
BPC2_N2613_R1_001_contig_14	CDS	UOV92_18650	LysM peptidoglycan-binding domain-containing protein
BPC2_N2613_R1_001_contig_14	CDS	UOV92_18680	hypothetical protein
BPC2_N2613_R1_001_contig_14	CDS	UOV92_18685	hypothetical protein
BPC2_N2613_R1_001_contig_14	CDS	UOV92_18695	hypothetical protein
BPC2_N2613_R1_001_contig_14	CDS	UOV92_18710	CvpA family protein
BPC2_N2613_R1_001_contig_14	CDS	UOV92_18725	DUF350 domain-containing protein
BPC2_N2613_R1_001_contig_14	CDS	UOV92_18730	AMP-binding protein
BPC2_N2613_R1_001_contig_14	CDS	UOV92_18735	TetR/AcrR family transcriptional regulator
BPC2_N2613_R1_001_contig_14	CDS	UOV92_18740	enoyl-CoA hydratase
BPC2_N2613_R1_001_contig_14	CDS	UOV92_18745	electron transfer flavoprotein subunit beta/FixA family protein
BPC2_N2613_R1_001_contig_14	CDS	UOV92_18775	YslB family protein
BPC2_N2613_R1_001_contig_14	CDS	UOV92_18780	succinate dehydrogenase cytochrome b558 subunit
BPC2_N2613_R1_001_contig_14	CDS	UOV92_18795	thioesterase family protein
BPC2_N2613_R1_001_contig_14	CDS	UOV92_18825	metallophosphoesterase
BPC2_N2613_R1_001_contig_14	CDS	UOV92_18830	YdiU family protein
BPC2_N2613_R1_001_contig_14	CDS	UOV92_18835	DUF2639 domain-containing protein
BPC2_N2613_R1_001_contig_14	CDS	UOV92_18840	DUF2071 domain-containing protein
BPC2_N2613_R1_001_contig_14	CDS	UOV92_18845	hypothetical protein
BPC2_N2613_R1_001_contig_14	CDS	UOV92_18865	XRE family transcriptional regulator
BPC2_N2613_R1_001_contig_14	CDS	UOV92_18875	hypothetical protein
BPC2_N2613_R1_001_contig_14	CDS	UOV92_18880	hypothetical protein
BPC2_N2613_R1_001_contig_14	CDS	UOV92_18885	Rha family transcriptional regulator
BPC2_N2613_R1_001_contig_14	CDS	UOV92_18890	DUF771 domain-containing protein
BPC2_N2613_R1_001_contig_14	CDS	UOV92_18895	hypothetical protein
BPC2_N2613_R1_001_contig_14	CDS	UOV92_18900	hypothetical protein
BPC2_N2613_R1_001_contig_14	CDS	UOV92_18905	IDEAL domain-containing protein
BPC2_N2613_R1_001_contig_14	CDS	UOV92_18910	hypothetical protein
BPC2_N2613_R1_001_contig_14	CDS	UOV92_18915	hypothetical protein
BPC2_N2613_R1_001_contig_14	CDS	UOV92_18925	hypothetical protein
BPC2_N2613_R1_001_contig_14	CDS	UOV92_18930	hypothetical protein
BPC2_N2613_R1_001_contig_14	CDS	UOV92_18935	VRR-NUC domain-containing protein
BPC2_N2613_R1_001_contig_14	riboswitch
BPC2_N2613_R1_001_contig_14	riboswitch
BPC2_N2613_R1_001_contig_14	riboswitch
BPC2_N2613_R1_001_contig_15	CDS	UOV92_19065	ribose-phosphate diphosphokinase	GO:0009156,GO:0004749		go_component=membrane|0016020||IEA	go_process=ribonucleoside monophosphate biosynthetic process|0009156||IEA
BPC2_N2613_R1_001_contig_15	CDS	UOV92_18950	aminotransferase class I/II-fold pyridoxal phosphate-dependent enzyme	GO:0009058,GO:0030170			go_process=biosynthetic process|0009058||IEA		go_function=double-stranded DNA binding|0003690||IEA
BPC2_N2613_R1_001_contig_15	CDS	UOV92_19035	small%2C acid-soluble spore protein%2C alpha/beta type	GO:0006265,GO:0003690			go_process=DNA topological change|0006265||IEA		go_function=ribose phosphate diphosphokinase activity|0004749||IEA
BPC2_N2613_R1_001_contig_15	CDS	UOV92_19095	polysaccharide biosynthesis protein	GO:0009252,GO:0016020			go_process=peptidoglycan biosynthetic process|0009252||IEA		go_function=N-acetylmuramoyl-L-alanine amidase activity|0008745||IEA
BPC2_N2613_R1_001_contig_15	CDS	UOV92_18980	DNA replication initiation control protein YabA	GO:0006260	yabA		go_process=DNA replication|0006260||IEA
BPC2_N2613_R1_001_contig_15	CDS	UOV92_19055	septation regulator SpoVG	GO:0030435	spoVG		go_process=sporulation resulting in formation of a cellular spore|0030435||IEA
BPC2_N2613_R1_001_contig_15	CDS	UOV92_19160	hypoxanthine phosphoribosyltransferase	GO:0006166	hpt		go_process=purine ribonucleoside salvage|0006166||IEA
BPC2_N2613_R1_001_contig_15	CDS	UOV92_19080	anti-sigma-F factor Fin	GO:0010468			go_process=regulation of gene expression|0010468||IEA
BPC2_N2613_R1_001_contig_15	CDS	UOV92_19110	sporulation protein YabP	GO:0030436,GO:0003674,GO:0005575	yabP	go_component=cellular_component|0005575||IEA	go_process=asexual sporulation|0030436||IEA	go_function=molecular_function|0003674||IEA
BPC2_N2613_R1_001_contig_15	CDS	UOV92_19230	lysine--tRNA ligase	GO:0006430,GO:0004824,GO:0005737	lysS	go_component=cytoplasm|0005737||IEA	go_process=lysyl-tRNA aminoacylation|0006430||IEA	go_function=lysine-tRNA ligase activity|0004824||IEA
BPC2_N2613_R1_001_contig_15	CDS	UOV92_19070	50S ribosomal protein L25/general stress protein Ctc	GO:0006412,GO:0003735,GO:0008097,GO:0005840		go_component=ribosome|0005840||IEA	go_process=translation|0006412||IEA	go_function=structural constituent of ribosome|0003735||IEA,5S rRNA binding|0008097||IEA
BPC2_N2613_R1_001_contig_15	CDS	UOV92_18955	dTMP kinase	GO:0015949,GO:0004798	tmk		go_process=nucleobase-containing small molecule interconversion|0015949||IEA	go_function=thymidylate kinase activity|0004798||IEA
BPC2_N2613_R1_001_contig_15	CDS	UOV92_18970	DNA polymerase III subunit delta'	GO:0006260,GO:0003887,GO:0008408	holB		go_process=DNA replication|0006260||IEA	go_function=DNA-directed DNA polymerase activity|0003887||IEA,3'-5' exonuclease activity|0008408||IEA
BPC2_N2613_R1_001_contig_15	CDS	UOV92_18995	16S rRNA (cytidine(1402)-2'-O)-methyltransferase	GO:0000451,GO:0008649,GO:0008757	rsmI		go_process=rRNA 2'-O-methylation|0000451||IEA	go_function=rRNA methyltransferase activity|0008649||IEA,S-adenosylmethionine-dependent methyltransferase activity|0008757||IEA
BPC2_N2613_R1_001_contig_15	CDS	UOV92_19005	methionine--tRNA ligase	GO:0006431,GO:0000049,GO:0004825,GO:0005524	metG		go_process=methionyl-tRNA aminoacylation|0006431||IEA	go_function=tRNA binding|0000049||IEA,methionine-tRNA ligase activity|0004825||IEA,ATP binding|0005524||IEA
BPC2_N2613_R1_001_contig_15	CDS	UOV92_19020	ribonuclease M5	GO:0006364,GO:0043822	rnmV		go_process=rRNA processing|0006364||IEA	go_function=ribonuclease M5 activity|0043822||IEA
BPC2_N2613_R1_001_contig_15	CDS	UOV92_19040	4-(cytidine 5'-diphospho)-2-C-methyl-D-erythritol kinase	GO:0016114,GO:0050515	ispE		go_process=terpenoid biosynthetic process|0016114||IEA	go_function=4-(cytidine 5'-diphospho)-2-C-methyl-D-erythritol kinase activity|0050515||IEA
BPC2_N2613_R1_001_contig_15	CDS	UOV92_19045	pur operon repressor	GO:0006355,GO:0009116,GO:0045892,GO:0045982,GO:0003677	purR		go_process=regulation of DNA-templated transcription|0006355||IEA,nucleoside metabolic process|0009116||IEA,negative regulation of DNA-templated transcription|0045892||IEA,negative regulation of purine nucleobase metabolic process|0045982||IEA	go_function=DNA binding|0003677||IEA
BPC2_N2613_R1_001_contig_15	CDS	UOV92_19060	bifunctional UDP-N-acetylglucosamine diphosphorylase/glucosamine-1-phosphate N-acetyltransferase GlmU	GO:0006048,GO:0009252,GO:0000287,GO:0003977,GO:0019134	glmU		go_process=UDP-N-acetylglucosamine biosynthetic process|0006048||IEA,peptidoglycan biosynthetic process|0009252||IEA	go_function=magnesium ion binding|0000287||IEA,UDP-N-acetylglucosamine diphosphorylase activity|0003977||IEA,glucosamine-1-phosphate N-acetyltransferase activity|0019134||IEA
BPC2_N2613_R1_001_contig_15	CDS	UOV92_19075	aminoacyl-tRNA hydrolase	GO:0006412,GO:0004045	pth		go_process=translation|0006412||IEA	go_function=aminoacyl-tRNA hydrolase activity|0004045||IEA
BPC2_N2613_R1_001_contig_15	CDS	UOV92_19085	transcription-repair coupling factor	GO:0006281,GO:0003690,GO:0005515,GO:0005524,GO:0016887	mfd		go_process=DNA repair|0006281||IEA	go_function=double-stranded DNA binding|0003690||IEA,protein binding|0005515||IEA,ATP binding|0005524||IEA,ATP hydrolysis activity|0016887||IEA
BPC2_N2613_R1_001_contig_15	CDS	UOV92_19090	stage V sporulation protein T	GO:0006355,GO:0030436,GO:0003700	spoVT		go_process=regulation of DNA-templated transcription|0006355||IEA,asexual sporulation|0030436||IEA	go_function=DNA-binding transcription factor activity|0003700||IEA
BPC2_N2613_R1_001_contig_15	CDS	UOV92_19115	spore cortex biosynthesis protein YabQ	GO:0034301,GO:0003674	yabQ		go_process=endospore formation|0034301||IEA	go_function=molecular_function|0003674||IEA
BPC2_N2613_R1_001_contig_15	CDS	UOV92_19155	tRNA lysidine(34) synthetase TilS	GO:0006400,GO:0016879	tilS		go_process=tRNA modification|0006400||IEA	go_function=ligase activity%2C forming carbon-nitrogen bonds|0016879||IEA
BPC2_N2613_R1_001_contig_15	CDS	UOV92_19165	ATP-dependent zinc metalloprotease FtsH	GO:0006508,GO:0051301,GO:0004222,GO:0016887	ftsH		go_process=proteolysis|0006508||IEA,cell division|0051301||IEA	go_function=metalloendopeptidase activity|0004222||IEA,ATP hydrolysis activity|0016887||IEA
BPC2_N2613_R1_001_contig_15	CDS	UOV92_19180	Hsp33 family molecular chaperone HslO	GO:0006457,GO:0051082	hslO		go_process=protein folding|0006457||IEA	go_function=unfolded protein binding|0051082||IEA
BPC2_N2613_R1_001_contig_15	CDS	UOV92_19190	cysteine synthase A	GO:0006535,GO:0004124	cysK		go_process=cysteine biosynthetic process from serine|0006535||IEA	go_function=cysteine synthase activity|0004124||IEA
BPC2_N2613_R1_001_contig_15	CDS	UOV92_19210	dihydropteroate synthase	GO:0009396,GO:0004156	folP		go_process=folic acid-containing compound biosynthetic process|0009396||IEA	go_function=dihydropteroate synthase activity|0004156||IEA
BPC2_N2613_R1_001_contig_15	CDS	UOV92_19215	dihydroneopterin aldolase	GO:0006760,GO:0004150	folB		go_process=folic acid-containing compound metabolic process|0006760||IEA	go_function=dihydroneopterin aldolase activity|0004150||IEA
BPC2_N2613_R1_001_contig_15	CDS	UOV92_19220	2-amino-4-hydroxy-6-hydroxymethyldihydropteridine diphosphokinase	GO:0009396,GO:0003848	folK		go_process=folic acid-containing compound biosynthetic process|0009396||IEA	go_function=2-amino-4-hydroxy-6-hydroxymethyldihydropteridine diphosphokinase activity|0003848||IEA
BPC2_N2613_R1_001_contig_15	CDS	UOV92_19225	tRNA dihydrouridine synthase DusB	GO:0008033,GO:0003824,GO:0016491,GO:0017150,GO:0050660	dusB		go_process=tRNA processing|0008033||IEA	go_function=catalytic activity|0003824||IEA,oxidoreductase activity|0016491||IEA,tRNA dihydrouridine synthase activity|0017150||IEA,flavin adenine dinucleotide binding|0050660||IEA
BPC2_N2613_R1_001_contig_15	CDS	UOV92_19025	16S rRNA (adenine(1518)-N(6)/adenine(1519)-N(6))-dimethyltransferase RsmA	GO:0000179	rsmA			go_function=rRNA (adenine-N6%2CN6-)-dimethyltransferase activity|0000179||IEA
BPC2_N2613_R1_001_contig_15	CDS	UOV92_19205	aminodeoxychorismate lyase	GO:0003824	pabC			go_function=catalytic activity|0003824||IEA
BPC2_N2613_R1_001_contig_15	CDS	UOV92_18985	tRNA1(Val) (adenine(37)-N6)-methyltransferase	GO:0008170,GO:0016430,GO:1904047				go_function=N-methyltransferase activity|0008170||IEA,tRNA (adenine-N6)-methyltransferase activity|0016430||IEA,S-adenosyl-L-methionine binding|1904047||IEA
BPC2_N2613_R1_001_contig_15	CDS	UOV92_19010	TatD family hydrolase	GO:0016787,GO:0046872				go_function=hydrolase activity|0016787||IEA,metal ion binding|0046872||IEA
BPC2_N2613_R1_001_contig_15	CDS	UOV92_19105	RNA-binding S4 domain-containing protein	GO:0003723				go_function=RNA binding|0003723||IEA
BPC2_N2613_R1_001_contig_15	CDS	UOV92_19125	S1 domain-containing RNA-binding protein	GO:0003676				go_function=nucleic acid binding|0003676||IEA
BPC2_N2613_R1_001_contig_15	CDS	UOV92_19150	SpoIIE family protein phosphatase	GO:0016791				go_function=phosphatase activity|0016791||IEA
BPC2_N2613_R1_001_contig_15	CDS	UOV92_19185	peptidyl-prolyl cis-trans isomerase	GO:0003755				go_function=peptidyl-prolyl cis-trans isomerase activity|0003755||IEA
BPC2_N2613_R1_001_contig_15	CDS	UOV92_19195	anthranilate synthase component I family protein	GO:0046872				go_function=metal ion binding|0046872||IEA
BPC2_N2613_R1_001_contig_15	CDS	UOV92_19100	nucleoside triphosphate pyrophosphohydrolase		mazG
BPC2_N2613_R1_001_contig_15	CDS	UOV92_19200	aminodeoxychorismate/anthranilate synthase component II		pabA
BPC2_N2613_R1_001_contig_15	rRNA	UOV92_18940	5S ribosomal RNA		rrf
BPC2_N2613_R1_001_contig_15	CDS	UOV92_18945	SRPBCC family protein
BPC2_N2613_R1_001_contig_15	CDS	UOV92_18960	cyclic-di-AMP receptor
BPC2_N2613_R1_001_contig_15	CDS	UOV92_18965	YaaR family protein
BPC2_N2613_R1_001_contig_15	CDS	UOV92_18975	stage 0 sporulation family protein
BPC2_N2613_R1_001_contig_15	CDS	UOV92_18990	GIY-YIG nuclease family protein
BPC2_N2613_R1_001_contig_15	CDS	UOV92_19000	AbrB/MazE/SpoVT family DNA-binding domain-containing protein
BPC2_N2613_R1_001_contig_15	CDS	UOV92_19015	ubiquitin-like domain-containing protein
BPC2_N2613_R1_001_contig_15	CDS	UOV92_19030	Veg family protein
BPC2_N2613_R1_001_contig_15	CDS	UOV92_19050	RidA family protein
BPC2_N2613_R1_001_contig_15	CDS	UOV92_19120	septum formation initiator family protein
BPC2_N2613_R1_001_contig_15	CDS	UOV92_19130	hypothetical protein
BPC2_N2613_R1_001_contig_15	CDS	UOV92_19170	aldo/keto reductase
BPC2_N2613_R1_001_contig_15	CDS	UOV92_19175	type III pantothenate kinase
BPC2_N2613_R1_001_contig_15	CDS	UOV92_19235	hypothetical protein
BPC2_N2613_R1_001_contig_16	CDS	UOV92_19805	amino acid ABC transporter permease	GO:0006865,GO:0042626,GO:0140359		go_component=membrane|0016020||IEA	go_process=amino acid transport|0006865||IEA
BPC2_N2613_R1_001_contig_16	CDS	UOV92_19905	MarR family transcriptional regulator	GO:0006355,GO:0003700		go_component=plasma membrane|0005886||IEA	go_process=regulation of DNA-templated transcription|0006355||IEA
BPC2_N2613_R1_001_contig_16	CDS	UOV92_19260	N-acetylmuramoyl-L-alanine amidase	GO:0009253,GO:0008745			go_process=peptidoglycan catabolic process|0009253||IEA		go_function=zinc ion binding|0008270||IEA,deaminase activity|0019239||IEA
BPC2_N2613_R1_001_contig_16	CDS	UOV92_19275	nucleoside deaminase	GO:0009116,GO:0008270,GO:0019239			go_process=nucleoside metabolic process|0009116||IEA		go_function=DNA binding|0003677||IEA,DNA-directed 5'-3' RNA polymerase activity|0003899||IEA,protein dimerization activity|0046983||IEA
BPC2_N2613_R1_001_contig_16	CDS	UOV92_19315	DNA-directed RNA polymerase subunit alpha	GO:0006351,GO:0003677,GO:0003899,GO:0046983			go_process=DNA-templated transcription|0006351||IEA		go_function=ATP binding|0005524||IEA,phosphotransferase activity%2C phosphate group as acceptor|0016776||IEA,nucleobase-containing compound kinase activity|0019205||IEA
BPC2_N2613_R1_001_contig_16	CDS	UOV92_19345	adenylate kinase	GO:0006139,GO:0005524,GO:0016776,GO:0019205			go_process=nucleobase-containing compound metabolic process|0006139||IEA		go_function=phosphorelay sensor kinase activity|0000155||IEA,protein histidine kinase activity|0004673||IEA,ATP binding|0005524||IEA
BPC2_N2613_R1_001_contig_16	CDS	UOV92_19475	sensor histidine kinase	GO:0007165,GO:0000155,GO:0004673,GO:0005524			go_process=signal transduction|0007165||IEA		go_function=DNA binding|0003677||IEA
BPC2_N2613_R1_001_contig_16	CDS	UOV92_19480	response regulator transcription factor	GO:0000160,GO:0006355,GO:0003677			go_process=phosphorelay signal transduction system|0000160||IEA,regulation of DNA-templated transcription|0006355||IEA		go_function=kinase activity|0016301||IEA
BPC2_N2613_R1_001_contig_16	CDS	UOV92_19620	protein arginine kinase	GO:0046314,GO:0016301			go_process=phosphocreatine biosynthetic process|0046314||IEA		go_function=oxygen binding|0019825||IEA,heme binding|0020037||IEA
BPC2_N2613_R1_001_contig_16	CDS	UOV92_19655	globin-coupled sensor protein	GO:0006935,GO:0019825,GO:0020037			go_process=chemotaxis|0006935||IEA		go_function=ATPase-coupled transmembrane transporter activity|0042626||IEA,ABC-type transporter activity|0140359||IEA
BPC2_N2613_R1_001_contig_16	CDS	UOV92_19710	branched-chain amino acid ABC transporter permease	GO:0015803,GO:0042626,GO:0140359			go_process=branched-chain amino acid transport|0015803||IEA		go_function=ATPase-coupled transmembrane transporter activity|0042626||IEA,ABC-type transporter activity|0140359||IEA
BPC2_N2613_R1_001_contig_16	CDS	UOV92_19715	branched-chain amino acid ABC transporter permease	GO:0015803,GO:0042626,GO:0140359			go_process=branched-chain amino acid transport|0015803||IEA		go_function=phosphorelay response regulator activity|0000156||IEA,protein histidine kinase activity|0004673||IEA,ATP binding|0005524||IEA
BPC2_N2613_R1_001_contig_16	CDS	UOV92_19745	HAMP domain-containing sensor histidine kinase	GO:0007165,GO:0000156,GO:0004673,GO:0005524			go_process=signal transduction|0007165||IEA		go_function=DNA binding|0003677||IEA
BPC2_N2613_R1_001_contig_16	CDS	UOV92_19750	response regulator transcription factor	GO:0000160,GO:0006355,GO:0003677			go_process=phosphorelay signal transduction system|0000160||IEA,regulation of DNA-templated transcription|0006355||IEA		go_function=DNA-binding transcription factor activity|0003700||IEA
BPC2_N2613_R1_001_contig_16	CDS	UOV92_19770	LysR family transcriptional regulator	GO:0006355,GO:0003700			go_process=regulation of DNA-templated transcription|0006355||IEA		go_function=ATPase-coupled transmembrane transporter activity|0042626||IEA,ABC-type transporter activity|0140359||IEA
BPC2_N2613_R1_001_contig_16	CDS	UOV92_19800	amino acid ABC transporter permease	GO:0006865,GO:0042626,GO:0140359			go_process=amino acid transport|0006865||IEA		go_function=ATPase-coupled transmembrane transporter activity|0042626||IEA,ABC-type transporter activity|0140359||IEA
BPC2_N2613_R1_001_contig_16	CDS	UOV92_19830	methyl-accepting chemotaxis protein	GO:0007165,GO:0016020			go_process=signal transduction|0007165||IEA		go_function=methyltransferase activity|0008168||IEA,protein-glutamate O-methyltransferase activity|0008983||IEA,transferase activity|0016740||IEA
BPC2_N2613_R1_001_contig_16	CDS	UOV92_19875	protein-glutamate O-methyltransferase CheR	GO:0032259,GO:0008168,GO:0008983,GO:0016740			go_process=methylation|0032259||IEA		go_function=DNA-binding transcription factor activity|0003700||IEA
BPC2_N2613_R1_001_contig_16	CDS	UOV92_19250	spore germination lipoprotein GerD	GO:0009847	gerD		go_process=spore germination|0009847||IEA
BPC2_N2613_R1_001_contig_16	CDS	UOV92_19545	transcription termination/antitermination protein NusG	GO:0006353	nusG		go_process=DNA-templated transcription termination|0006353||IEA
BPC2_N2613_R1_001_contig_16	CDS	UOV92_19245	KinB-signaling pathway activation protein	GO:0045881			go_process=positive regulation of sporulation resulting in formation of a cellular spore|0045881||IEA
BPC2_N2613_R1_001_contig_16	CDS	UOV92_19280	30S ribosomal protein S9	GO:0006412,GO:0003735,GO:0005840	rpsI	go_component=ribosome|0005840||IEA	go_process=translation|0006412||IEA	go_function=structural constituent of ribosome|0003735||IEA
BPC2_N2613_R1_001_contig_16	CDS	UOV92_19285	50S ribosomal protein L13	GO:0006412,GO:0003735,GO:0000315,GO:0022625	rplM	go_component=organellar large ribosomal subunit|0000315||IEA,cytosolic large ribosomal subunit|0022625||IEA	go_process=translation|0006412||IEA	go_function=structural constituent of ribosome|0003735||IEA
BPC2_N2613_R1_001_contig_16	CDS	UOV92_19310	50S ribosomal protein L17	GO:0006412,GO:0003735,GO:0005762,GO:0022625	rplQ	go_component=mitochondrial large ribosomal subunit|0005762||IEA,cytosolic large ribosomal subunit|0022625||IEA	go_process=translation|0006412||IEA	go_function=structural constituent of ribosome|0003735||IEA
BPC2_N2613_R1_001_contig_16	CDS	UOV92_19320	30S ribosomal protein S11	GO:0006412,GO:0003735,GO:0005840	rpsK	go_component=ribosome|0005840||IEA	go_process=translation|0006412||IEA	go_function=structural constituent of ribosome|0003735||IEA
BPC2_N2613_R1_001_contig_16	CDS	UOV92_19325	30S ribosomal protein S13	GO:0006412,GO:0003735,GO:0022627	rpsM	go_component=cytosolic small ribosomal subunit|0022627||IEA	go_process=translation|0006412||IEA	go_function=structural constituent of ribosome|0003735||IEA
BPC2_N2613_R1_001_contig_16	CDS	UOV92_19330	50S ribosomal protein L36	GO:0006412,GO:0003735,GO:0000315,GO:0022625	rpmJ	go_component=organellar large ribosomal subunit|0000315||IEA,cytosolic large ribosomal subunit|0022625||IEA	go_process=translation|0006412||IEA	go_function=structural constituent of ribosome|0003735||IEA
BPC2_N2613_R1_001_contig_16	CDS	UOV92_19350	preprotein translocase subunit SecY	GO:0043952,GO:0015450,GO:0005886	secY	go_component=plasma membrane|0005886||IEA	go_process=protein transport by the Sec complex|0043952||IEA	go_function=protein-transporting ATPase activity|0015450||IEA
BPC2_N2613_R1_001_contig_16	CDS	UOV92_19355	50S ribosomal protein L15	GO:0006412,GO:0003735,GO:0000315,GO:0022625	rplO	go_component=organellar large ribosomal subunit|0000315||IEA,cytosolic large ribosomal subunit|0022625||IEA	go_process=translation|0006412||IEA	go_function=structural constituent of ribosome|0003735||IEA
BPC2_N2613_R1_001_contig_16	CDS	UOV92_19360	50S ribosomal protein L30	GO:0006412,GO:0003735,GO:0000315,GO:0022625	rpmD	go_component=organellar large ribosomal subunit|0000315||IEA,cytosolic large ribosomal subunit|0022625||IEA	go_process=translation|0006412||IEA	go_function=structural constituent of ribosome|0003735||IEA
BPC2_N2613_R1_001_contig_16	CDS	UOV92_19365	30S ribosomal protein S5	GO:0006412,GO:0003735,GO:0000312,GO:0022627	rpsE	go_component=plastid small ribosomal subunit|0000312||IEA,cytosolic small ribosomal subunit|0022627||IEA	go_process=translation|0006412||IEA	go_function=structural constituent of ribosome|0003735||IEA
BPC2_N2613_R1_001_contig_16	CDS	UOV92_19370	50S ribosomal protein L18	GO:0006412,GO:0003735,GO:0000315,GO:0022625	rplR	go_component=organellar large ribosomal subunit|0000315||IEA,cytosolic large ribosomal subunit|0022625||IEA	go_process=translation|0006412||IEA	go_function=structural constituent of ribosome|0003735||IEA
BPC2_N2613_R1_001_contig_16	CDS	UOV92_19375	50S ribosomal protein L6	GO:0006412,GO:0003735,GO:0019843,GO:0022625	rplF	go_component=cytosolic large ribosomal subunit|0022625||IEA	go_process=translation|0006412||IEA	go_function=structural constituent of ribosome|0003735||IEA,rRNA binding|0019843||IEA
BPC2_N2613_R1_001_contig_16	CDS	UOV92_19380	30S ribosomal protein S8	GO:0006412,GO:0003735,GO:0005840	rpsH	go_component=ribosome|0005840||IEA	go_process=translation|0006412||IEA	go_function=structural constituent of ribosome|0003735||IEA
BPC2_N2613_R1_001_contig_16	CDS	UOV92_19390	50S ribosomal protein L5	GO:0006412,GO:0003735,GO:0005840	rplE	go_component=ribosome|0005840||IEA	go_process=translation|0006412||IEA	go_function=structural constituent of ribosome|0003735||IEA
BPC2_N2613_R1_001_contig_16	CDS	UOV92_19395	50S ribosomal protein L24	GO:0006412,GO:0003735,GO:0000315,GO:0022625	rplX	go_component=organellar large ribosomal subunit|0000315||IEA,cytosolic large ribosomal subunit|0022625||IEA	go_process=translation|0006412||IEA	go_function=structural constituent of ribosome|0003735||IEA
BPC2_N2613_R1_001_contig_16	CDS	UOV92_19400	50S ribosomal protein L14	GO:0006412,GO:0003735,GO:0000315,GO:0022625	rplN	go_component=organellar large ribosomal subunit|0000315||IEA,cytosolic large ribosomal subunit|0022625||IEA	go_process=translation|0006412||IEA	go_function=structural constituent of ribosome|0003735||IEA
BPC2_N2613_R1_001_contig_16	CDS	UOV92_19405	30S ribosomal protein S17	GO:0006412,GO:0003735,GO:0005840	rpsQ	go_component=ribosome|0005840||IEA	go_process=translation|0006412||IEA	go_function=structural constituent of ribosome|0003735||IEA
BPC2_N2613_R1_001_contig_16	CDS	UOV92_19410	50S ribosomal protein L29	GO:0006412,GO:0003735,GO:0000315,GO:0022625	rpmC	go_component=organellar large ribosomal subunit|0000315||IEA,cytosolic large ribosomal subunit|0022625||IEA	go_process=translation|0006412||IEA	go_function=structural constituent of ribosome|0003735||IEA
BPC2_N2613_R1_001_contig_16	CDS	UOV92_19415	50S ribosomal protein L16	GO:0006412,GO:0003735,GO:0000315,GO:0022625	rplP	go_component=organellar large ribosomal subunit|0000315||IEA,cytosolic large ribosomal subunit|0022625||IEA	go_process=translation|0006412||IEA	go_function=structural constituent of ribosome|0003735||IEA
BPC2_N2613_R1_001_contig_16	CDS	UOV92_19420	30S ribosomal protein S3	GO:0006412,GO:0003735,GO:0000312,GO:0022627	rpsC	go_component=plastid small ribosomal subunit|0000312||IEA,cytosolic small ribosomal subunit|0022627||IEA	go_process=translation|0006412||IEA	go_function=structural constituent of ribosome|0003735||IEA
BPC2_N2613_R1_001_contig_16	CDS	UOV92_19425	50S ribosomal protein L22	GO:0006412,GO:0003735,GO:0000311,GO:0022625	rplV	go_component=plastid large ribosomal subunit|0000311||IEA,cytosolic large ribosomal subunit|0022625||IEA	go_process=translation|0006412||IEA	go_function=structural constituent of ribosome|0003735||IEA
BPC2_N2613_R1_001_contig_16	CDS	UOV92_19430	30S ribosomal protein S19	GO:0006412,GO:0003735,GO:0000314,GO:0022627	rpsS	go_component=organellar small ribosomal subunit|0000314||IEA,cytosolic small ribosomal subunit|0022627||IEA	go_process=translation|0006412||IEA	go_function=structural constituent of ribosome|0003735||IEA
BPC2_N2613_R1_001_contig_16	CDS	UOV92_19435	50S ribosomal protein L2	GO:0006412,GO:0003735,GO:0000315,GO:0022625	rplB	go_component=organellar large ribosomal subunit|0000315||IEA,cytosolic large ribosomal subunit|0022625||IEA	go_process=translation|0006412||IEA	go_function=structural constituent of ribosome|0003735||IEA
BPC2_N2613_R1_001_contig_16	CDS	UOV92_19440	50S ribosomal protein L23	GO:0006412,GO:0003735,GO:0005840	rplW	go_component=ribosome|0005840||IEA	go_process=translation|0006412||IEA	go_function=structural constituent of ribosome|0003735||IEA
BPC2_N2613_R1_001_contig_16	CDS	UOV92_19445	50S ribosomal protein L4	GO:0006412,GO:0003735,GO:0022625	rplD	go_component=cytosolic large ribosomal subunit|0022625||IEA	go_process=translation|0006412||IEA	go_function=structural constituent of ribosome|0003735||IEA
BPC2_N2613_R1_001_contig_16	CDS	UOV92_19450	50S ribosomal protein L3	GO:0006412,GO:0003735,GO:0005840	rplC	go_component=ribosome|0005840||IEA	go_process=translation|0006412||IEA	go_function=structural constituent of ribosome|0003735||IEA
BPC2_N2613_R1_001_contig_16	CDS	UOV92_19455	30S ribosomal protein S10	GO:0006412,GO:0003723,GO:0003735,GO:0005840	rpsJ	go_component=ribosome|0005840||IEA	go_process=translation|0006412||IEA	go_function=RNA binding|0003723||IEA,structural constituent of ribosome|0003735||IEA
BPC2_N2613_R1_001_contig_16	CDS	UOV92_19495	30S ribosomal protein S7	GO:0006412,GO:0003735,GO:0000314,GO:0022627	rpsG	go_component=organellar small ribosomal subunit|0000314||IEA,cytosolic small ribosomal subunit|0022627||IEA	go_process=translation|0006412||IEA	go_function=structural constituent of ribosome|0003735||IEA
BPC2_N2613_R1_001_contig_16	CDS	UOV92_19500	30S ribosomal protein S12	GO:0006412,GO:0003735,GO:0000314,GO:0022627	rpsL	go_component=organellar small ribosomal subunit|0000314||IEA,cytosolic small ribosomal subunit|0022627||IEA	go_process=translation|0006412||IEA	go_function=structural constituent of ribosome|0003735||IEA
BPC2_N2613_R1_001_contig_16	CDS	UOV92_19510	DNA-directed RNA polymerase subunit beta'	GO:0006351,GO:0003899,GO:0000345	rpoC	go_component=cytosolic DNA-directed RNA polymerase complex|0000345||IEA	go_process=DNA-templated transcription|0006351||IEA	go_function=DNA-directed 5'-3' RNA polymerase activity|0003899||IEA
BPC2_N2613_R1_001_contig_16	CDS	UOV92_19515	DNA-directed RNA polymerase subunit beta	GO:0006351,GO:0003899,GO:0000345	rpoB	go_component=cytosolic DNA-directed RNA polymerase complex|0000345||IEA	go_process=DNA-templated transcription|0006351||IEA	go_function=DNA-directed 5'-3' RNA polymerase activity|0003899||IEA
BPC2_N2613_R1_001_contig_16	CDS	UOV92_19525	50S ribosomal protein L7/L12	GO:0006412,GO:0003735,GO:0000315,GO:0022625	rplL	go_component=organellar large ribosomal subunit|0000315||IEA,cytosolic large ribosomal subunit|0022625||IEA	go_process=translation|0006412||IEA	go_function=structural constituent of ribosome|0003735||IEA
BPC2_N2613_R1_001_contig_16	CDS	UOV92_19530	50S ribosomal protein L10	GO:0006412,GO:0003735,GO:0015934	rplJ	go_component=large ribosomal subunit|0015934||IEA	go_process=translation|0006412||IEA	go_function=structural constituent of ribosome|0003735||IEA
BPC2_N2613_R1_001_contig_16	CDS	UOV92_19535	50S ribosomal protein L1	GO:0006412,GO:0003735,GO:0000311,GO:0022625	rplA	go_component=plastid large ribosomal subunit|0000311||IEA,cytosolic large ribosomal subunit|0022625||IEA	go_process=translation|0006412||IEA	go_function=structural constituent of ribosome|0003735||IEA
BPC2_N2613_R1_001_contig_16	CDS	UOV92_19540	50S ribosomal protein L11	GO:0006412,GO:0003735,GO:0000315,GO:0022625	rplK	go_component=organellar large ribosomal subunit|0000315||IEA,cytosolic large ribosomal subunit|0022625||IEA	go_process=translation|0006412||IEA	go_function=structural constituent of ribosome|0003735||IEA
BPC2_N2613_R1_001_contig_16	CDS	UOV92_19550	preprotein translocase subunit SecE	GO:0043952,GO:0015450,GO:0005886	secE	go_component=plasma membrane|0005886||IEA	go_process=protein transport by the Sec complex|0043952||IEA	go_function=protein-transporting ATPase activity|0015450||IEA
BPC2_N2613_R1_001_contig_16	CDS	UOV92_19555	50S ribosomal protein L33	GO:0006412,GO:0003735,GO:0000315,GO:0022625	rpmG	go_component=organellar large ribosomal subunit|0000315||IEA,cytosolic large ribosomal subunit|0022625||IEA	go_process=translation|0006412||IEA	go_function=structural constituent of ribosome|0003735||IEA
BPC2_N2613_R1_001_contig_16	CDS	UOV92_19580	cysteine--tRNA ligase	GO:0006423,GO:0004817,GO:0005737	cysS	go_component=cytoplasm|0005737||IEA	go_process=cysteinyl-tRNA aminoacylation|0006423||IEA	go_function=cysteine-tRNA ligase activity|0004817||IEA
BPC2_N2613_R1_001_contig_16	CDS	UOV92_19590	glutamate--tRNA ligase	GO:0006424,GO:0004818,GO:0009332	gltX	go_component=glutamate-tRNA ligase complex|0009332||IEA	go_process=glutamyl-tRNA aminoacylation|0006424||IEA	go_function=glutamate-tRNA ligase activity|0004818||IEA
BPC2_N2613_R1_001_contig_16	CDS	UOV92_19460	Na+/H+ antiporter NhaC family protein	GO:0016020		go_component=membrane|0016020||IEA
BPC2_N2613_R1_001_contig_16	CDS	UOV92_19760	YeiH family protein	GO:0016020		go_component=membrane|0016020||IEA
BPC2_N2613_R1_001_contig_16	CDS	UOV92_19300	energy-coupling factor ABC transporter ATP-binding protein	GO:0055085,GO:0005524,GO:0016020		go_component=membrane|0016020||IEA	go_process=transmembrane transport|0055085||IEA	go_function=ATP binding|0005524||IEA
BPC2_N2613_R1_001_contig_16	CDS	UOV92_19305	energy-coupling factor ABC transporter ATP-binding protein	GO:0055085,GO:0005524,GO:0016020		go_component=membrane|0016020||IEA	go_process=transmembrane transport|0055085||IEA	go_function=ATP binding|0005524||IEA
BPC2_N2613_R1_001_contig_16	CDS	UOV92_19385	type Z 30S ribosomal protein S14	GO:0006412,GO:0003735,GO:0005840		go_component=ribosome|0005840||IEA	go_process=translation|0006412||IEA	go_function=structural constituent of ribosome|0003735||IEA
BPC2_N2613_R1_001_contig_16	CDS	UOV92_19290	tRNA pseudouridine(38-40) synthase TruA	GO:0006400,GO:0009982	truA		go_process=tRNA modification|0006400||IEA	go_function=pseudouridine synthase activity|0009982||IEA
BPC2_N2613_R1_001_contig_16	CDS	UOV92_19335	translation initiation factor IF-1	GO:0006413,GO:0003743	infA		go_process=translational initiation|0006413||IEA	go_function=translation initiation factor activity|0003743||IEA
BPC2_N2613_R1_001_contig_16	CDS	UOV92_19485	elongation factor Tu	GO:0006414,GO:0003746	tuf		go_process=translational elongation|0006414||IEA	go_function=translation elongation factor activity|0003746||IEA
BPC2_N2613_R1_001_contig_16	CDS	UOV92_19490	elongation factor G	GO:0006414,GO:0003746	fusA		go_process=translational elongation|0006414||IEA	go_function=translation elongation factor activity|0003746||IEA
BPC2_N2613_R1_001_contig_16	CDS	UOV92_19560	RNA polymerase sporulation sigma factor SigH	GO:0006352,GO:0003677,GO:0003700,GO:0016987	sigH		go_process=DNA-templated transcription initiation|0006352||IEA	go_function=DNA binding|0003677||IEA,DNA-binding transcription factor activity|0003700||IEA,sigma factor activity|0016987||IEA
BPC2_N2613_R1_001_contig_16	CDS	UOV92_19570	23S rRNA (guanosine(2251)-2'-O)-methyltransferase RlmB	GO:0009451,GO:0008173	rlmB		go_process=RNA modification|0009451||IEA	go_function=RNA methyltransferase activity|0008173||IEA
BPC2_N2613_R1_001_contig_16	CDS	UOV92_19585	serine O-acetyltransferase EpsC	GO:0006535,GO:0009001	epsC		go_process=cysteine biosynthetic process from serine|0006535||IEA	go_function=serine O-acetyltransferase activity|0009001||IEA
BPC2_N2613_R1_001_contig_16	CDS	UOV92_19595	2-C-methyl-D-erythritol 2%2C4-cyclodiphosphate synthase	GO:0019288,GO:0008685	ispF		go_process=isopentenyl diphosphate biosynthetic process%2C methylerythritol 4-phosphate pathway|0019288||IEA	go_function=2-C-methyl-D-erythritol 2%2C4-cyclodiphosphate synthase activity|0008685||IEA
BPC2_N2613_R1_001_contig_16	CDS	UOV92_19600	2-C-methyl-D-erythritol 4-phosphate cytidylyltransferase	GO:0019288,GO:0050518	ispD		go_process=isopentenyl diphosphate biosynthetic process%2C methylerythritol 4-phosphate pathway|0019288||IEA	go_function=2-C-methyl-D-erythritol 4-phosphate cytidylyltransferase activity|0050518||IEA
BPC2_N2613_R1_001_contig_16	CDS	UOV92_19610	DNA repair protein RadA	GO:0006281,GO:0005524	radA		go_process=DNA repair|0006281||IEA	go_function=ATP binding|0005524||IEA
BPC2_N2613_R1_001_contig_16	CDS	UOV92_19645	magnesium/cobalt transporter CorA	GO:0006824,GO:0015693,GO:0015087,GO:0015095	corA		go_process=cobalt ion transport|0006824||IEA,magnesium ion transport|0015693||IEA	go_function=cobalt ion transmembrane transporter activity|0015087||IEA,magnesium ion transmembrane transporter activity|0015095||IEA
BPC2_N2613_R1_001_contig_16	CDS	UOV92_19685	23S rRNA pseudouridine(2604) synthase RluF	GO:0001522,GO:0003723,GO:0009982	rluF		go_process=pseudouridine synthesis|0001522||IEA	go_function=RNA binding|0003723||IEA,pseudouridine synthase activity|0009982||IEA
BPC2_N2613_R1_001_contig_16	CDS	UOV92_19840	GMP reductase	GO:0015950,GO:0003920	guaC		go_process=purine nucleotide interconversion|0015950||IEA	go_function=GMP reductase activity|0003920||IEA
BPC2_N2613_R1_001_contig_16	CDS	UOV92_19270	ankyrin repeat domain-containing protein	GO:0005515				go_function=protein binding|0005515||IEA
BPC2_N2613_R1_001_contig_16	CDS	UOV92_19465	ABC transporter permease	GO:0042626,GO:0140359				go_function=ATPase-coupled transmembrane transporter activity|0042626||IEA,ABC-type transporter activity|0140359||IEA
BPC2_N2613_R1_001_contig_16	CDS	UOV92_19470	ABC transporter ATP-binding protein	GO:0005524,GO:0016887,GO:0042626,GO:0140359				go_function=ATP binding|0005524||IEA,ATP hydrolysis activity|0016887||IEA,ATPase-coupled transmembrane transporter activity|0042626||IEA,ABC-type transporter activity|0140359||IEA
BPC2_N2613_R1_001_contig_16	CDS	UOV92_19520	class I SAM-dependent methyltransferase	GO:0003676,GO:0052916				go_function=nucleic acid binding|0003676||IEA,23S rRNA (guanine(1835)-N(2))-methyltransferase activity|0052916||IEA
BPC2_N2613_R1_001_contig_16	CDS	UOV92_19625	UvrB/UvrC motif-containing protein	GO:0005515				go_function=protein binding|0005515||IEA
BPC2_N2613_R1_001_contig_16	CDS	UOV92_19640	class I SAM-dependent methyltransferase	GO:0008168,GO:1904047				go_function=methyltransferase activity|0008168||IEA,S-adenosyl-L-methionine binding|1904047||IEA
BPC2_N2613_R1_001_contig_16	CDS	UOV92_19660	acyl-CoA thioesterase	GO:0047617				go_function=acyl-CoA hydrolase activity|0047617||IEA
BPC2_N2613_R1_001_contig_16	CDS	UOV92_19695	cupin domain-containing protein	GO:0046872				go_function=metal ion binding|0046872||IEA
BPC2_N2613_R1_001_contig_16	CDS	UOV92_19700	ABC transporter ATP-binding protein	GO:0005524,GO:0016887,GO:0042626,GO:0140359				go_function=ATP binding|0005524||IEA,ATP hydrolysis activity|0016887||IEA,ATPase-coupled transmembrane transporter activity|0042626||IEA,ABC-type transporter activity|0140359||IEA
BPC2_N2613_R1_001_contig_16	CDS	UOV92_19705	ABC transporter ATP-binding protein	GO:0005524,GO:0016887,GO:0042626,GO:0140359				go_function=ATP binding|0005524||IEA,ATP hydrolysis activity|0016887||IEA,ATPase-coupled transmembrane transporter activity|0042626||IEA,ABC-type transporter activity|0140359||IEA
BPC2_N2613_R1_001_contig_16	CDS	UOV92_19795	amino acid ABC transporter ATP-binding protein	GO:0005524,GO:0016887,GO:0042626,GO:0140359				go_function=ATP binding|0005524||IEA,ATP hydrolysis activity|0016887||IEA,ATPase-coupled transmembrane transporter activity|0042626||IEA,ABC-type transporter activity|0140359||IEA
BPC2_N2613_R1_001_contig_16	CDS	UOV92_19815	acyl-CoA dehydrogenase family protein	GO:0016491,GO:0050660				go_function=oxidoreductase activity|0016491||IEA,flavin adenine dinucleotide binding|0050660||IEA
BPC2_N2613_R1_001_contig_16	CDS	UOV92_19835	VOC family protein	GO:0046872				go_function=metal ion binding|0046872||IEA
BPC2_N2613_R1_001_contig_16	CDS	UOV92_19890	PadR family transcriptional regulator	GO:0003677				go_function=DNA binding|0003677||IEA
BPC2_N2613_R1_001_contig_16	CDS	UOV92_19680	aldehyde dehydrogenase		adh
BPC2_N2613_R1_001_contig_16	CDS	UOV92_19790	RNA polymerase recycling motor HelD		helD
BPC2_N2613_R1_001_contig_16	CDS	UOV92_19855	phosphate-starvation-inducible protein PsiE		psiE
BPC2_N2613_R1_001_contig_16	CDS	UOV92_19240	hypothetical protein
BPC2_N2613_R1_001_contig_16	CDS	UOV92_19255	P-loop NTPase
BPC2_N2613_R1_001_contig_16	CDS	UOV92_19265	DUF4822 domain-containing protein
BPC2_N2613_R1_001_contig_16	CDS	UOV92_19295	energy-coupling factor transporter transmembrane protein EcfT
BPC2_N2613_R1_001_contig_16	CDS	UOV92_19340	type I methionyl aminopeptidase
BPC2_N2613_R1_001_contig_16	CDS	UOV92_19505	ribosomal L7Ae/L30e/S12e/Gadd45 family protein
BPC2_N2613_R1_001_contig_16	CDS	UOV92_19565	NYN domain-containing protein
BPC2_N2613_R1_001_contig_16	CDS	UOV92_19575	Mini-ribonuclease 3
BPC2_N2613_R1_001_contig_16	CDS	UOV92_19605	PIN/TRAM domain-containing protein
BPC2_N2613_R1_001_contig_16	CDS	UOV92_19615	ATP-dependent Clp protease ATP-binding subunit
BPC2_N2613_R1_001_contig_16	CDS	UOV92_19630	CtsR family transcriptional regulator
BPC2_N2613_R1_001_contig_16	CDS	UOV92_19635	DUF4870 domain-containing protein
BPC2_N2613_R1_001_contig_16	CDS	UOV92_19650	hypothetical protein
BPC2_N2613_R1_001_contig_16	CDS	UOV92_19665	aldehyde dehydrogenase family protein
BPC2_N2613_R1_001_contig_16	CDS	UOV92_19670	DUF4003 family protein
BPC2_N2613_R1_001_contig_16	CDS	UOV92_19675	DUF779 domain-containing protein
BPC2_N2613_R1_001_contig_16	CDS	UOV92_19690	hypothetical protein
BPC2_N2613_R1_001_contig_16	CDS	UOV92_19720	ABC transporter substrate-binding protein
BPC2_N2613_R1_001_contig_16	CDS	UOV92_19725	class I SAM-dependent methyltransferase
BPC2_N2613_R1_001_contig_16	CDS	UOV92_19730	CotH kinase family protein
BPC2_N2613_R1_001_contig_16	CDS	UOV92_19735	DUF4956 domain-containing protein
BPC2_N2613_R1_001_contig_16	CDS	UOV92_19740	polyphosphate polymerase domain-containing protein
BPC2_N2613_R1_001_contig_16	CDS	UOV92_19755	heme oxygenase
BPC2_N2613_R1_001_contig_16	CDS	UOV92_19765	LysR family transcriptional regulator
BPC2_N2613_R1_001_contig_16	CDS	UOV92_19775	coenzyme F420-0:L-glutamate ligase
BPC2_N2613_R1_001_contig_16	CDS	UOV92_19780	RNA ligase family protein
BPC2_N2613_R1_001_contig_16	CDS	UOV92_19785	AAA family ATPase
BPC2_N2613_R1_001_contig_16	CDS	UOV92_19810	transporter substrate-binding domain-containing protein
BPC2_N2613_R1_001_contig_16	CDS	UOV92_19820	hypothetical protein
BPC2_N2613_R1_001_contig_16	CDS	UOV92_19825	VOC family protein
BPC2_N2613_R1_001_contig_16	CDS	UOV92_19845	hypothetical protein
BPC2_N2613_R1_001_contig_16	CDS	UOV92_19850	phosphate-starvation-inducible protein PsiE
BPC2_N2613_R1_001_contig_16	CDS	UOV92_19860	GNAT family N-acetyltransferase
BPC2_N2613_R1_001_contig_16	CDS	UOV92_19865	hypothetical protein
BPC2_N2613_R1_001_contig_16	CDS	UOV92_19870	fused response regulator/phosphatase
BPC2_N2613_R1_001_contig_16	CDS	UOV92_19880	ATP-binding protein
BPC2_N2613_R1_001_contig_16	CDS	UOV92_19885	M14 family metallopeptidase
BPC2_N2613_R1_001_contig_16	CDS	UOV92_19895	permease prefix domain 1-containing protein
BPC2_N2613_R1_001_contig_16	CDS	UOV92_19900	hypothetical protein
BPC2_N2613_R1_001_contig_17	CDS	UOV92_20020	globin-coupled sensor protein	GO:0006935,GO:0019825,GO:0020037		go_component=plasma membrane|0005886||IEA,membrane|0016020||IEA	go_process=chemotaxis|0006935||IEA
BPC2_N2613_R1_001_contig_17	CDS	UOV92_20110	response regulator transcription factor	GO:0000160,GO:0006355,GO:0003677		go_component=membrane|0016020||IEA	go_process=phosphorelay signal transduction system|0000160||IEA,regulation of DNA-templated transcription|0006355||IEA
BPC2_N2613_R1_001_contig_17	CDS	UOV92_19950	nicotinate phosphoribosyltransferase	GO:0009435,GO:0004516			go_process=NAD biosynthetic process|0009435||IEA		go_function=DNA binding|0003677||IEA
BPC2_N2613_R1_001_contig_17	CDS	UOV92_19985	response regulator transcription factor	GO:0000160,GO:0006355,GO:0003677			go_process=phosphorelay signal transduction system|0000160||IEA,regulation of DNA-templated transcription|0006355||IEA		go_function=oxygen binding|0019825||IEA,heme binding|0020037||IEA
BPC2_N2613_R1_001_contig_17	CDS	UOV92_20185	methyl-accepting chemotaxis protein	GO:0007165,GO:0016020			go_process=signal transduction|0007165||IEA		go_function=ATPase-coupled transmembrane transporter activity|0042626||IEA,ABC-type transporter activity|0140359||IEA
BPC2_N2613_R1_001_contig_17	CDS	UOV92_20210	iron ABC transporter permease	GO:0006826,GO:0042626,GO:0140359			go_process=iron ion transport|0006826||IEA		go_function=metalloendopeptidase activity|0004222||IEA
BPC2_N2613_R1_001_contig_17	CDS	UOV92_20225	type II CAAX endopeptidase family protein	GO:0071586,GO:0004222			go_process=CAAX-box protein processing|0071586||IEA		go_function=peptidase activity|0008233||IEA
BPC2_N2613_R1_001_contig_17	CDS	UOV92_20280	Xaa-Pro peptidase family protein	GO:0006508,GO:0008233			go_process=proteolysis|0006508||IEA		go_function=damaged DNA binding|0003684||IEA,DNA-directed DNA polymerase activity|0003887||IEA
BPC2_N2613_R1_001_contig_17	CDS	UOV92_20250	tRNA (adenosine(37)-N6)-threonylcarbamoyltransferase complex transferase subunit TsaD	GO:0006400	tsaD		go_process=tRNA modification|0006400||IEA
BPC2_N2613_R1_001_contig_17	CDS	UOV92_20240	redox-sensing transcriptional repressor Rex	GO:0045892,GO:0051775			go_process=negative regulation of DNA-templated transcription|0045892||IEA,response to redox state|0051775||IEA
BPC2_N2613_R1_001_contig_17	CDS	UOV92_20070	SMR family transporter	GO:0022857,GO:0005886,GO:0016020		go_component=plasma membrane|0005886||IEA,membrane|0016020||IEA		go_function=transmembrane transporter activity|0022857||IEA
BPC2_N2613_R1_001_contig_17	CDS	UOV92_20075	SMR family transporter	GO:0022857,GO:0005886,GO:0016020		go_component=membrane|0016020||IEA		go_function=transmembrane transporter activity|0022857||IEA
BPC2_N2613_R1_001_contig_17	CDS	UOV92_20265	tRNA (adenosine(37)-N6)-threonylcarbamoyltransferase complex ATPase subunit type 1 TsaE	GO:0006400,GO:0016887,GO:0005737	tsaE	go_component=cytoplasm|0005737||IEA	go_process=tRNA modification|0006400||IEA	go_function=ATP hydrolysis activity|0016887||IEA
BPC2_N2613_R1_001_contig_17	CDS	UOV92_20230	twin-arginine translocase subunit TatC	GO:0015628,GO:0005886	tatC	go_component=plasma membrane|0005886||IEA	go_process=protein secretion by the type II secretion system|0015628||IEA
BPC2_N2613_R1_001_contig_17	CDS	UOV92_20215	chaperonin GroEL	Note=60 kDa chaperone family%3B promotes refolding of misfolded polypeptides especially under stressful conditions%3B forms two stacked rings of heptamers to form a barrel-shaped 14mer%3B ends can be capped by GroES%3B misfolded proteins enter the barrel where they are refolded when GroES binds	groL		go_process=protein folding|0006457||IEA	go_function=protein binding|0005515||IEA,ATP hydrolysis activity|0016887||IEA
BPC2_N2613_R1_001_contig_17	CDS	UOV92_19960	ammonium transporter	GO:0072488,GO:0008519,GO:0016020		go_component=membrane|0016020||IEA	go_process=ammonium transmembrane transport|0072488||IEA	go_function=ammonium transmembrane transporter activity|0008519||IEA
BPC2_N2613_R1_001_contig_17	CDS	UOV92_19995	fatty acid desaturase	GO:0006633,GO:0016717,GO:0046872,GO:0016020		go_component=membrane|0016020||IEA	go_process=fatty acid biosynthetic process|0006633||IEA	go_function=oxidoreductase activity%2C acting on paired donors%2C with oxidation of a pair of donors resulting in the reduction of molecular oxygen to two molecules of water|0016717||IEA,metal ion binding|0046872||IEA
BPC2_N2613_R1_001_contig_17	CDS	UOV92_19920	glutamine-hydrolyzing GMP synthase	GO:0006177,GO:0003922,GO:0005524,GO:0016462	guaA		go_process=GMP biosynthetic process|0006177||IEA	go_function=GMP synthase (glutamine-hydrolyzing) activity|0003922||IEA,ATP binding|0005524||IEA,pyrophosphatase activity|0016462||IEA
BPC2_N2613_R1_001_contig_17	CDS	UOV92_19945	ammonia-dependent NAD(+) synthetase	GO:0009435,GO:0003952,GO:0004359,GO:0008795	nadE		go_process=NAD biosynthetic process|0009435||IEA	go_function=NAD+ synthase (glutamine-hydrolyzing) activity|0003952||IEA,glutaminase activity|0004359||IEA,NAD+ synthase activity|0008795||IEA
BPC2_N2613_R1_001_contig_17	CDS	UOV92_20005	methionine synthase	GO:0009086,GO:0008705	metH		go_process=methionine biosynthetic process|0009086||IEA	go_function=methionine synthase activity|0008705||IEA
BPC2_N2613_R1_001_contig_17	CDS	UOV92_20085	diaminopimelate epimerase	GO:0009089,GO:0008837	dapF		go_process=lysine biosynthetic process via diaminopimelate|0009089||IEA	go_function=diaminopimelate epimerase activity|0008837||IEA
BPC2_N2613_R1_001_contig_17	CDS	UOV92_20220	co-chaperone GroES	GO:0006457,GO:0005524,GO:0016887	groES		go_process=protein folding|0006457||IEA	go_function=ATP binding|0005524||IEA,ATP hydrolysis activity|0016887||IEA
BPC2_N2613_R1_001_contig_17	CDS	UOV92_20255	ribosomal protein S18-alanine N-acetyltransferase	GO:0036211,GO:0042254,GO:0008999	rimI		go_process=protein modification process|0036211||IEA,ribosome biogenesis|0042254||IEA	go_function=peptide-alanine-alpha-N-acetyltransferase activity|0008999||IEA
BPC2_N2613_R1_001_contig_17	CDS	UOV92_20260	tRNA (adenosine(37)-N6)-threonylcarbamoyltransferase complex dimerization subunit type 1 TsaB	GO:0006400,GO:0003725	tsaB		go_process=tRNA modification|0006400||IEA	go_function=double-stranded RNA binding|0003725||IEA
BPC2_N2613_R1_001_contig_17	CDS	UOV92_19910	NCS2 family permease	GO:0015205,GO:0005886				go_function=nucleobase transmembrane transporter activity|0015205||IEA	go_function=nicotinate phosphoribosyltransferase activity|0004516||IEA
BPC2_N2613_R1_001_contig_17	CDS	UOV92_20095	iron chelate uptake ABC transporter family permease subunit	GO:0022857,GO:0016020				go_function=transmembrane transporter activity|0022857||IEA	go_function=DNA binding|0003677||IEA
BPC2_N2613_R1_001_contig_17	CDS	UOV92_19915	MOSC domain-containing protein	GO:0003824,GO:0043546				go_function=catalytic activity|0003824||IEA,molybdopterin cofactor binding|0043546||IEA
BPC2_N2613_R1_001_contig_17	CDS	UOV92_19935	MoxR family ATPase	GO:0005524,GO:0016887				go_function=ATP binding|0005524||IEA,ATP hydrolysis activity|0016887||IEA
BPC2_N2613_R1_001_contig_17	CDS	UOV92_19965	methylated-DNA--[protein]-cysteine S-methyltransferase	GO:0003677,GO:0003908				go_function=DNA binding|0003677||IEA,methylated-DNA-[protein]-cysteine S-methyltransferase activity|0003908||IEA
BPC2_N2613_R1_001_contig_17	CDS	UOV92_19990	sensor histidine kinase	GO:0000155,GO:0005524				go_function=phosphorelay sensor kinase activity|0000155||IEA,ATP binding|0005524||IEA
BPC2_N2613_R1_001_contig_17	CDS	UOV92_20025	tetratricopeptide repeat protein	GO:0005515				go_function=protein binding|0005515||IEA
BPC2_N2613_R1_001_contig_17	CDS	UOV92_20065	TetR family transcriptional regulator	GO:0003677				go_function=DNA binding|0003677||IEA
BPC2_N2613_R1_001_contig_17	CDS	UOV92_20090	heme ABC transporter ATP-binding protein	GO:0005524				go_function=ATP binding|0005524||IEA
BPC2_N2613_R1_001_contig_17	CDS	UOV92_20120	NADPH-dependent FMN reductase	GO:0008752,GO:0010181,GO:0016491,GO:0052873				go_function=FMN reductase (NAD(P)H) activity|0008752||IEA,FMN binding|0010181||IEA,oxidoreductase activity|0016491||IEA,FMN reductase (NADPH) activity|0052873||IEA
BPC2_N2613_R1_001_contig_17	CDS	UOV92_20135	MarR family transcriptional regulator	GO:0003677,GO:0003700				go_function=DNA binding|0003677||IEA,DNA-binding transcription factor activity|0003700||IEA
BPC2_N2613_R1_001_contig_17	CDS	UOV92_20140	catalase	GO:0004096,GO:0020037				go_function=catalase activity|0004096||IEA,heme binding|0020037||IEA
BPC2_N2613_R1_001_contig_17	CDS	UOV92_20175	ATP-binding protein	GO:0005524				go_function=ATP binding|0005524||IEA
BPC2_N2613_R1_001_contig_17	CDS	UOV92_20195	4'-phosphopantetheinyl transferase superfamily protein	GO:0000287,GO:0008897				go_function=magnesium ion binding|0000287||IEA,holo-[acyl-carrier-protein] synthase activity|0008897||IEA
BPC2_N2613_R1_001_contig_17	CDS	UOV92_20205	ABC transporter ATP-binding protein	GO:0005524,GO:0016887,GO:0042626,GO:0140359				go_function=ATP binding|0005524||IEA,ATP hydrolysis activity|0016887||IEA,ATPase-coupled transmembrane transporter activity|0042626||IEA,ABC-type transporter activity|0140359||IEA
BPC2_N2613_R1_001_contig_17	CDS	UOV92_20245	ATP-binding cassette domain-containing protein	GO:0005524				go_function=ATP binding|0005524||IEA
BPC2_N2613_R1_001_contig_17	CDS	UOV92_19975	iron export ABC transporter permease subunit FetB		fetB
BPC2_N2613_R1_001_contig_17	CDS	UOV92_19925	transglutaminase domain-containing protein
BPC2_N2613_R1_001_contig_17	CDS	UOV92_19930	DUF58 domain-containing protein
BPC2_N2613_R1_001_contig_17	CDS	UOV92_19940	NAD synthetase
BPC2_N2613_R1_001_contig_17	CDS	UOV92_19955	P-II family nitrogen regulator
BPC2_N2613_R1_001_contig_17	CDS	UOV92_19970	phosphate ABC transporter ATP-binding protein
BPC2_N2613_R1_001_contig_17	CDS	UOV92_19980	proline dehydrogenase family protein
BPC2_N2613_R1_001_contig_17	CDS	UOV92_20000	N-acetyltransferase family protein
BPC2_N2613_R1_001_contig_17	CDS	UOV92_20010	bifunctional homocysteine S-methyltransferase/methylenetetrahydrofolate reductase
BPC2_N2613_R1_001_contig_17	CDS	UOV92_20015	protoporphyrinogen oxidase
BPC2_N2613_R1_001_contig_17	CDS	UOV92_20030	YdcF family protein
BPC2_N2613_R1_001_contig_17	CDS	UOV92_20035	hypothetical protein
BPC2_N2613_R1_001_contig_17	CDS	UOV92_20040	DUF2653 family protein
BPC2_N2613_R1_001_contig_17	CDS	UOV92_20045	ion channel
BPC2_N2613_R1_001_contig_17	CDS	UOV92_20050	S-layer homology domain-containing protein
BPC2_N2613_R1_001_contig_17	CDS	UOV92_20055	endonuclease Q family protein
BPC2_N2613_R1_001_contig_17	CDS	UOV92_20060	hypothetical protein
BPC2_N2613_R1_001_contig_17	CDS	UOV92_20080	dicarboxylate/amino acid:cation symporter
BPC2_N2613_R1_001_contig_17	CDS	UOV92_20100	biotin transporter BioY
BPC2_N2613_R1_001_contig_17	CDS	UOV92_20105	YdhK family protein
BPC2_N2613_R1_001_contig_17	CDS	UOV92_20115	ATP-binding protein
BPC2_N2613_R1_001_contig_17	CDS	UOV92_20125	nitroreductase family protein
BPC2_N2613_R1_001_contig_17	CDS	UOV92_20130	ring-cleaving dioxygenase
BPC2_N2613_R1_001_contig_17	CDS	UOV92_20145	YusW family protein
BPC2_N2613_R1_001_contig_17	CDS	UOV92_20150	S-layer homology domain-containing protein
BPC2_N2613_R1_001_contig_17	CDS	UOV92_20155	glycoside hydrolase family 18 protein
BPC2_N2613_R1_001_contig_17	CDS	UOV92_20160	hypothetical protein
BPC2_N2613_R1_001_contig_17	CDS	UOV92_20165	DUF4132 domain-containing protein
BPC2_N2613_R1_001_contig_17	CDS	UOV92_20170	hypothetical protein
BPC2_N2613_R1_001_contig_17	CDS	UOV92_20180	hypothetical protein
BPC2_N2613_R1_001_contig_17	CDS	UOV92_20190	amino acid adenylation domain-containing protein
BPC2_N2613_R1_001_contig_17	CDS	UOV92_20200	ABC transporter substrate-binding protein
BPC2_N2613_R1_001_contig_17	CDS	UOV92_20235	twin-arginine translocase TatA/TatE family subunit
BPC2_N2613_R1_001_contig_17	CDS	UOV92_20270	hypothetical protein
BPC2_N2613_R1_001_contig_17	riboswitch
BPC2_N2613_R1_001_contig_17	riboswitch
BPC2_N2613_R1_001_contig_17	riboswitch
BPC2_N2613_R1_001_contig_17	riboswitch
BPC2_N2613_R1_001_contig_18	CDS	UOV92_20330	S8 family serine peptidase	GO:0006508,GO:0008236		go_component=membrane|0016020||IEA,ATP-binding cassette (ABC) transporter complex|0043190||IEA	go_process=proteolysis|0006508||IEA
BPC2_N2613_R1_001_contig_18	CDS	UOV92_20605	aminotransferase class I/II-fold pyridoxal phosphate-dependent enzyme	GO:0009058,GO:0030170		go_component=membrane|0016020||IEA	go_process=biosynthetic process|0009058||IEA
BPC2_N2613_R1_001_contig_18	CDS	UOV92_20295	DNA polymerase IV	GO:0006281,GO:0003684,GO:0003887			go_process=DNA repair|0006281||IEA		go_function=serine-type peptidase activity|0008236||IEA
BPC2_N2613_R1_001_contig_18	CDS	UOV92_20350	energy-coupling factor ABC transporter permease	GO:0000041,GO:0016020,GO:0043190			go_process=transition metal ion transport|0000041||IEA		go_function=methyltransferase activity|0008168||IEA
BPC2_N2613_R1_001_contig_18	CDS	UOV92_20380	cobalt-precorrin-5B (C(1))-methyltransferase	GO:0009236,GO:0008168			go_process=cobalamin biosynthetic process|0009236||IEA		go_function=catalytic activity|0003824||IEA
BPC2_N2613_R1_001_contig_18	CDS	UOV92_20435	cobyric acid synthase	GO:0009236,GO:0003824			go_process=cobalamin biosynthetic process|0009236||IEA		go_function=DNA binding|0003677||IEA,DNA-binding transcription factor activity|0003700||IEA
BPC2_N2613_R1_001_contig_18	CDS	UOV92_20455	TetR/AcrR family transcriptional regulator	GO:0006355,GO:0003677,GO:0003700			go_process=regulation of DNA-templated transcription|0006355||IEA		go_function=transmembrane transporter activity|0022857||IEA
BPC2_N2613_R1_001_contig_18	CDS	UOV92_20460	MDR family MFS transporter	GO:0055085,GO:0022857			go_process=transmembrane transport|0055085||IEA		go_function=DNA-binding transcription factor activity|0003700||IEA
BPC2_N2613_R1_001_contig_18	CDS	UOV92_20495	LysR family transcriptional regulator	GO:0006355,GO:0003700			go_process=regulation of DNA-templated transcription|0006355||IEA		go_function=DNA binding|0003677||IEA
BPC2_N2613_R1_001_contig_18	CDS	UOV92_20525	MerR family transcriptional regulator	GO:0006355,GO:0003677			go_process=regulation of DNA-templated transcription|0006355||IEA		go_function=metalloendopeptidase activity|0004222||IEA
BPC2_N2613_R1_001_contig_18	CDS	UOV92_20530	type II CAAX endopeptidase family protein	GO:0071586,GO:0004222			go_process=CAAX-box protein processing|0071586||IEA		go_function=argininosuccinate synthase activity|0004055||IEA,ATP binding|0005524||IEA
BPC2_N2613_R1_001_contig_18	CDS	UOV92_20535	argininosuccinate synthase	GO:0006526,GO:0004055,GO:0005524			go_process=arginine biosynthetic process|0006526||IEA		go_function=DNA-binding transcription factor activity|0003700||IEA
BPC2_N2613_R1_001_contig_18	CDS	UOV92_20560	GntR family transcriptional regulator	GO:0006355,GO:0003700			go_process=regulation of DNA-templated transcription|0006355||IEA		go_function=metalloendopeptidase activity|0004222||IEA
BPC2_N2613_R1_001_contig_18	CDS	UOV92_20595	M13-type metalloendopeptidase	GO:0006508,GO:0004222			go_process=proteolysis|0006508||IEA		go_function=pyridoxal phosphate binding|0030170||IEA
BPC2_N2613_R1_001_contig_18	CDS	UOV92_20660	2-isopropylmalate synthase	GO:0009098,GO:0003852			go_process=leucine biosynthetic process|0009098||IEA		go_function=transmembrane transporter activity|0022857||IEA
BPC2_N2613_R1_001_contig_18	CDS	UOV92_20400	cobalamin biosynthesis protein	GO:0009236			go_process=cobalamin biosynthetic process|0009236||IEA
BPC2_N2613_R1_001_contig_18	CDS	UOV92_20340	cobalt ECF transporter T component CbiQ	GO:0006824,GO:0032778,GO:0005886,GO:0043190	cbiQ	go_component=plasma membrane|0005886||IEA,ATP-binding cassette (ABC) transporter complex|0043190||IEA	go_process=cobalt ion transport|0006824||IEA	go_function=P-type cobalt transporter activity|0032778||IEA
BPC2_N2613_R1_001_contig_18	CDS	UOV92_20370	precorrin-6A reductase	GO:0009236,GO:0016994,GO:0005737	cobK	go_component=cytoplasm|0005737||IEA	go_process=cobalamin biosynthetic process|0009236||IEA	go_function=precorrin-6A reductase activity|0016994||IEA
BPC2_N2613_R1_001_contig_18	CDS	UOV92_20395	precorrin-4 C(11)-methyltransferase	GO:0009236,GO:0046026,GO:0005737	cobM	go_component=cytoplasm|0005737||IEA	go_process=cobalamin biosynthetic process|0009236||IEA	go_function=precorrin-4 C11-methyltransferase activity|0046026||IEA
BPC2_N2613_R1_001_contig_18	CDS	UOV92_20645	biosynthetic-type acetolactate synthase large subunit	GO:0009097,GO:0009099,GO:0003984,GO:0005948	ilvB	go_component=acetolactate synthase complex|0005948||IEA	go_process=isoleucine biosynthetic process|0009097||IEA,valine biosynthetic process|0009099||IEA	go_function=acetolactate synthase activity|0003984||IEA
BPC2_N2613_R1_001_contig_18	CDS	UOV92_20670	3-isopropylmalate dehydratase large subunit	GO:0009098,GO:0003861,GO:0009316	leuC	go_component=3-isopropylmalate dehydratase complex|0009316||IEA	go_process=leucine biosynthetic process|0009098||IEA	go_function=3-isopropylmalate dehydratase activity|0003861||IEA
BPC2_N2613_R1_001_contig_18	CDS	UOV92_20675	3-isopropylmalate dehydratase small subunit	GO:0009098,GO:0003861,GO:0009316	leuD	go_component=3-isopropylmalate dehydratase complex|0009316||IEA	go_process=leucine biosynthetic process|0009098||IEA	go_function=3-isopropylmalate dehydratase activity|0003861||IEA
BPC2_N2613_R1_001_contig_18	CDS	UOV92_20625	GlsB/YeaQ/YmgE family stress response membrane protein	GO:0016020		go_component=membrane|0016020||IEA
BPC2_N2613_R1_001_contig_18	CDS	UOV92_20345	energy-coupling factor ABC transporter substrate-binding protein	GO:0006824,GO:0009236,GO:0015087,GO:0016020		go_component=membrane|0016020||IEA	go_process=cobalt ion transport|0006824||IEA,cobalamin biosynthetic process|0009236||IEA	go_function=cobalt ion transmembrane transporter activity|0015087||IEA
BPC2_N2613_R1_001_contig_18	CDS	UOV92_20360	precorrin-3B C(17)-methyltransferase	GO:0009236,GO:0030789	cobJ		go_process=cobalamin biosynthetic process|0009236||IEA	go_function=precorrin-3B C17-methyltransferase activity|0030789||IEA
BPC2_N2613_R1_001_contig_18	CDS	UOV92_20385	precorrin-6y C5%2C15-methyltransferase (decarboxylating) subunit CbiE	GO:0046140,GO:0046025	cbiE		go_process=corrin biosynthetic process|0046140||IEA	go_function=precorrin-6Y C5%2C15-methyltransferase (decarboxylating) activity|0046025||IEA
BPC2_N2613_R1_001_contig_18	CDS	UOV92_20390	precorrin-2 C(20)-methyltransferase	GO:0009236,GO:0030788	cobI		go_process=cobalamin biosynthetic process|0009236||IEA	go_function=precorrin-2 C20-methyltransferase activity|0030788||IEA
BPC2_N2613_R1_001_contig_18	CDS	UOV92_20415	uroporphyrinogen-III C-methyltransferase	GO:0019354,GO:0004851	cobA		go_process=siroheme biosynthetic process|0019354||IEA	go_function=uroporphyrin-III C-methyltransferase activity|0004851||IEA
BPC2_N2613_R1_001_contig_18	CDS	UOV92_20445	ribonuclease Z	GO:0042780,GO:0016891	rnz		go_process=tRNA 3'-end processing|0042780||IEA	go_function=RNA endonuclease activity%2C producing 5'-phosphomonoesters|0016891||IEA
BPC2_N2613_R1_001_contig_18	CDS	UOV92_20510	pyrroline-5-carboxylate reductase	GO:0006561,GO:0004735	proC		go_process=proline biosynthetic process|0006561||IEA	go_function=pyrroline-5-carboxylate reductase activity|0004735||IEA
BPC2_N2613_R1_001_contig_18	CDS	UOV92_20540	argininosuccinate lyase	GO:0042450,GO:0004056	argH		go_process=arginine biosynthetic process via ornithine|0042450||IEA	go_function=argininosuccinate lyase activity|0004056||IEA
BPC2_N2613_R1_001_contig_18	CDS	UOV92_20615	large conductance mechanosensitive channel protein MscL	GO:0006810,GO:0008381	mscL		go_process=transport|0006810||IEA	go_function=mechanosensitive monoatomic ion channel activity|0008381||IEA
BPC2_N2613_R1_001_contig_18	CDS	UOV92_20640	dihydroxy-acid dehydratase	GO:0009097,GO:0009099,GO:0004160	ilvD		go_process=isoleucine biosynthetic process|0009097||IEA,valine biosynthetic process|0009099||IEA	go_function=dihydroxy-acid dehydratase activity|0004160||IEA
BPC2_N2613_R1_001_contig_18	CDS	UOV92_20650	acetolactate synthase small subunit	GO:0009082,GO:1990610	ilvN		go_process=branched-chain amino acid biosynthetic process|0009082||IEA	go_function=acetolactate synthase regulator activity|1990610||IEA
BPC2_N2613_R1_001_contig_18	CDS	UOV92_20665	3-isopropylmalate dehydrogenase	GO:0009098,GO:0003862	leuB		go_process=leucine biosynthetic process|0009098||IEA	go_function=3-isopropylmalate dehydrogenase activity|0003862||IEA
BPC2_N2613_R1_001_contig_18	CDS	UOV92_20635	D-arabinono-1%2C4-lactone oxidase	GO:0003885,GO:0016020				go_function=D-arabinono-1%2C4-lactone oxidase activity|0003885||IEA	go_function=2-isopropylmalate synthase activity|0003852||IEA
BPC2_N2613_R1_001_contig_18	CDS	UOV92_20505	NADPH dehydrogenase NamA	GO:0003959,GO:0010181,GO:0050661	namA			go_function=NADPH dehydrogenase activity|0003959||IEA,FMN binding|0010181||IEA,NADP binding|0050661||IEA
BPC2_N2613_R1_001_contig_18	CDS	UOV92_20285	PLP-dependent aminotransferase family protein	GO:0030170				go_function=pyridoxal phosphate binding|0030170||IEA
BPC2_N2613_R1_001_contig_18	CDS	UOV92_20290	PLP-dependent aminotransferase family protein	GO:0030170				go_function=pyridoxal phosphate binding|0030170||IEA
BPC2_N2613_R1_001_contig_18	CDS	UOV92_20300	alpha/beta hydrolase	GO:0016787				go_function=hydrolase activity|0016787||IEA
BPC2_N2613_R1_001_contig_18	CDS	UOV92_20315	glycosyltransferase family 2 protein	GO:0016757				go_function=glycosyltransferase activity|0016757||IEA
BPC2_N2613_R1_001_contig_18	CDS	UOV92_20320	glycosyltransferase family 4 protein	GO:0016757				go_function=glycosyltransferase activity|0016757||IEA
BPC2_N2613_R1_001_contig_18	CDS	UOV92_20325	GNAT family N-acetyltransferase	GO:0008080				go_function=N-acetyltransferase activity|0008080||IEA
BPC2_N2613_R1_001_contig_18	CDS	UOV92_20335	ATP-binding cassette domain-containing protein	GO:0005524				go_function=ATP binding|0005524||IEA
BPC2_N2613_R1_001_contig_18	CDS	UOV92_20405	cobyrinate a%2Cc-diamide synthase	GO:0042242				go_function=cobyrinic acid a%2Cc-diamide synthase activity|0042242||IEA
BPC2_N2613_R1_001_contig_18	CDS	UOV92_20440	class I SAM-dependent methyltransferase	GO:0008168,GO:1904047				go_function=methyltransferase activity|0008168||IEA,S-adenosyl-L-methionine binding|1904047||IEA
BPC2_N2613_R1_001_contig_18	CDS	UOV92_20470	MarR family transcriptional regulator	GO:0003677,GO:0003700				go_function=DNA binding|0003677||IEA,DNA-binding transcription factor activity|0003700||IEA
BPC2_N2613_R1_001_contig_18	CDS	UOV92_20480	LLM class flavin-dependent oxidoreductase	GO:0016705				go_function=oxidoreductase activity%2C acting on paired donors%2C with incorporation or reduction of molecular oxygen|0016705||IEA
BPC2_N2613_R1_001_contig_18	CDS	UOV92_20485	NADPH-dependent FMN reductase	GO:0008752,GO:0010181,GO:0016491,GO:0052873				go_function=FMN reductase (NAD(P)H) activity|0008752||IEA,FMN binding|0010181||IEA,oxidoreductase activity|0016491||IEA,FMN reductase (NADPH) activity|0052873||IEA
BPC2_N2613_R1_001_contig_18	CDS	UOV92_20545	carboxymuconolactone decarboxylase family protein	GO:0051920				go_function=peroxiredoxin activity|0051920||IEA
BPC2_N2613_R1_001_contig_18	CDS	UOV92_20600	NUDIX domain-containing protein	GO:0016787				go_function=hydrolase activity|0016787||IEA
BPC2_N2613_R1_001_contig_18	CDS	UOV92_20465	sporulation-specific diadenylate cyclase CdaS		cdaS
BPC2_N2613_R1_001_contig_18	CDS	UOV92_20655	ketol-acid reductoisomerase		ilvC
BPC2_N2613_R1_001_contig_18	CDS	UOV92_20305	sugar nucleotide-binding protein
BPC2_N2613_R1_001_contig_18	CDS	UOV92_20310	polysaccharide biosynthesis protein
BPC2_N2613_R1_001_contig_18	CDS	UOV92_20355	(2Fe-2S) ferredoxin domain-containing protein
BPC2_N2613_R1_001_contig_18	CDS	UOV92_20365	sirohydrochlorin chelatase
BPC2_N2613_R1_001_contig_18	CDS	UOV92_20375	precorrin-8X methylmutase
BPC2_N2613_R1_001_contig_18	CDS	UOV92_20410	NAD(P)-dependent oxidoreductase
BPC2_N2613_R1_001_contig_18	CDS	UOV92_20420	nitroreductase
BPC2_N2613_R1_001_contig_18	CDS	UOV92_20425	cob(I)yrinic acid a%2Cc-diamide adenosyltransferase
BPC2_N2613_R1_001_contig_18	CDS	UOV92_20430	hypothetical protein
BPC2_N2613_R1_001_contig_18	CDS	UOV92_20450	acyl-phosphate glycerol 3-phosphate acyltransferase
BPC2_N2613_R1_001_contig_18	CDS	UOV92_20475	ring-cleaving dioxygenase
BPC2_N2613_R1_001_contig_18	CDS	UOV92_20490	DUF2332 domain-containing protein
BPC2_N2613_R1_001_contig_18	CDS	UOV92_20500	DUF1450 domain-containing protein
BPC2_N2613_R1_001_contig_18	CDS	UOV92_20515	MBL fold metallo-hydrolase
BPC2_N2613_R1_001_contig_18	CDS	UOV92_20520	SDR family NAD(P)-dependent oxidoreductase
BPC2_N2613_R1_001_contig_18	CDS	UOV92_20550	hypothetical protein
BPC2_N2613_R1_001_contig_18	CDS	UOV92_20555	hypothetical protein
BPC2_N2613_R1_001_contig_18	CDS	UOV92_20565	DUF1648 domain-containing protein
BPC2_N2613_R1_001_contig_18	CDS	UOV92_20570	alpha/beta fold hydrolase
BPC2_N2613_R1_001_contig_18	CDS	UOV92_20575	DUF3784 domain-containing protein
BPC2_N2613_R1_001_contig_18	CDS	UOV92_20580	YpzG family protein
BPC2_N2613_R1_001_contig_18	CDS	UOV92_20585	hypothetical protein
BPC2_N2613_R1_001_contig_18	CDS	UOV92_20590	cupin domain-containing protein
BPC2_N2613_R1_001_contig_18	CDS	UOV92_20610	methionine biosynthesis PLP-dependent protein
BPC2_N2613_R1_001_contig_18	CDS	UOV92_20620	lytic transglycosylase domain-containing protein
BPC2_N2613_R1_001_contig_18	CDS	UOV92_20630	amino acid deaminase/aldolase
BPC2_N2613_R1_001_contig_18	riboswitch
BPC2_N2613_R1_001_contig_18	riboswitch
BPC2_N2613_R1_001_contig_19	CDS	UOV92_20865	MFS transporter	GO:0055085,GO:0022857		go_component=membrane|0016020||IEA	go_process=transmembrane transport|0055085||IEA
BPC2_N2613_R1_001_contig_19	CDS	UOV92_21465	dipeptide ABC transporter ATP-binding protein	GO:0015833,GO:0005524		go_component=ATP-binding cassette (ABC) transporter complex%2C substrate-binding subunit-containing|0055052||IEA	go_process=peptide transport|0015833||IEA
BPC2_N2613_R1_001_contig_19	CDS	UOV92_20860	MFS transporter	GO:0055085,GO:0022857			go_process=transmembrane transport|0055085||IEA		go_function=transmembrane transporter activity|0022857||IEA
BPC2_N2613_R1_001_contig_19	CDS	UOV92_20990	methyl-accepting chemotaxis protein	GO:0007165,GO:0016020			go_process=signal transduction|0007165||IEA		go_function=aspartate racemase activity|0047689||IEA
BPC2_N2613_R1_001_contig_19	CDS	UOV92_21015	amino acid racemase	GO:0006520,GO:0047689			go_process=amino acid metabolic process|0006520||IEA		go_function=transmembrane transporter activity|0022857||IEA
BPC2_N2613_R1_001_contig_19	CDS	UOV92_21140	MFS transporter	GO:0055085,GO:0022857			go_process=transmembrane transport|0055085||IEA		go_function=DNA strand exchange activity|0000150||IEA,DNA binding|0003677||IEA
BPC2_N2613_R1_001_contig_19	CDS	UOV92_21150	recombinase family protein	GO:0006310,GO:0000150,GO:0003677			go_process=DNA recombination|0006310||IEA		go_function=structural molecule activity|0005198||IEA
BPC2_N2613_R1_001_contig_19	CDS	UOV92_21315	major tail protein	GO:0019068,GO:0005198			go_process=virion assembly|0019068||IEA		go_function=DNA binding|0003677||IEA,N-methyltransferase activity|0008170||IEA
BPC2_N2613_R1_001_contig_19	CDS	UOV92_21365	DNA methyltransferase	GO:0006306,GO:0003677,GO:0008170			go_process=DNA methylation|0006306||IEA		go_function=lysozyme activity|0003796||IEA
BPC2_N2613_R1_001_contig_19	CDS	UOV92_21375	GH25 family lysozyme	GO:0009253,GO:0016998,GO:0003796			go_process=peptidoglycan catabolic process|0009253||IEA,cell wall macromolecule catabolic process|0016998||IEA		go_function=hydrolase activity%2C acting on carbon-nitrogen (but not peptide) bonds|0016810||IEA
BPC2_N2613_R1_001_contig_19	CDS	UOV92_21410	polysaccharide deacetylase family protein	GO:0005975,GO:0016810			go_process=carbohydrate metabolic process|0005975||IEA		go_function=ATP binding|0005524||IEA
BPC2_N2613_R1_001_contig_19	CDS	UOV92_21535	glutamate-1-semialdehyde 2%2C1-aminomutase	GO:0033014,GO:0030170,GO:0042286			go_process=tetrapyrrole biosynthetic process|0033014||IEA		go_function=ATPase-coupled transmembrane transporter activity|0042626||IEA,ABC-type transporter activity|0140359||IEA
BPC2_N2613_R1_001_contig_19	CDS	UOV92_21060	type I methionyl aminopeptidase	GO:0036211	map		go_process=protein modification process|0036211||IEA
BPC2_N2613_R1_001_contig_19	CDS	UOV92_21420	recombination regulator RecX	GO:0006282	recX		go_process=regulation of DNA repair|0006282||IEA
BPC2_N2613_R1_001_contig_19	CDS	UOV92_20885	HAMP domain-containing methyl-accepting chemotaxis protein	GO:0006935,GO:0007165			go_process=chemotaxis|0006935||IEA,signal transduction|0007165||IEA
BPC2_N2613_R1_001_contig_19	CDS	UOV92_20905	HAMP domain-containing methyl-accepting chemotaxis protein	GO:0006935,GO:0007165			go_process=chemotaxis|0006935||IEA,signal transduction|0007165||IEA
BPC2_N2613_R1_001_contig_19	CDS	UOV92_21200	Holliday junction resolvase RecU	GO:0006281			go_process=DNA repair|0006281||IEA
BPC2_N2613_R1_001_contig_19	CDS	UOV92_21260	terminase small subunit	GO:0051276			go_process=chromosome organization|0051276||IEA
BPC2_N2613_R1_001_contig_19	CDS	UOV92_21445	gamma-type small acid-soluble spore protein	GO:0030435			go_process=sporulation resulting in formation of a cellular spore|0030435||IEA
BPC2_N2613_R1_001_contig_19	CDS	UOV92_21475	ABC transporter permease	GO:0055085			go_process=transmembrane transport|0055085||IEA
BPC2_N2613_R1_001_contig_19	CDS	UOV92_21485	TerD family protein	GO:0006950			go_process=response to stress|0006950||IEA
BPC2_N2613_R1_001_contig_19	CDS	UOV92_21490	TerD family protein	GO:0006950			go_process=response to stress|0006950||IEA
BPC2_N2613_R1_001_contig_19	CDS	UOV92_21495	TerD family protein	GO:0006950			go_process=response to stress|0006950||IEA
BPC2_N2613_R1_001_contig_19	CDS	UOV92_20695	5-(carboxyamino)imidazole ribonucleotide mutase	GO:0009152,GO:0004638,GO:0009320	purE	go_component=phosphoribosylaminoimidazole carboxylase complex|0009320||IEA	go_process=purine ribonucleotide biosynthetic process|0009152||IEA	go_function=phosphoribosylaminoimidazole carboxylase activity|0004638||IEA
BPC2_N2613_R1_001_contig_19	CDS	UOV92_20795	Asp-tRNA(Asn)/Glu-tRNA(Gln) amidotransferase subunit GatC	GO:0006424,GO:0050567,GO:0030956	gatC	go_component=glutamyl-tRNA(Gln) amidotransferase complex|0030956||IEA	go_process=glutamyl-tRNA aminoacylation|0006424||IEA	go_function=glutaminyl-tRNA synthase (glutamine-hydrolyzing) activity|0050567||IEA
BPC2_N2613_R1_001_contig_19	CDS	UOV92_20800	Asp-tRNA(Asn)/Glu-tRNA(Gln) amidotransferase subunit GatA	GO:0006424,GO:0050567,GO:0030956	gatA	go_component=glutamyl-tRNA(Gln) amidotransferase complex|0030956||IEA	go_process=glutamyl-tRNA aminoacylation|0006424||IEA	go_function=glutaminyl-tRNA synthase (glutamine-hydrolyzing) activity|0050567||IEA
BPC2_N2613_R1_001_contig_19	CDS	UOV92_21480	nickel transporter permease	GO:0140359,GO:0043190	nikC	go_component=ATP-binding cassette (ABC) transporter complex|0043190||IEA		go_function=ABC-type transporter activity|0140359||IEA
BPC2_N2613_R1_001_contig_19	CDS	UOV92_20830	cytochrome d ubiquinol oxidase subunit II	GO:0016020		go_component=membrane|0016020||IEA
BPC2_N2613_R1_001_contig_19	CDS	UOV92_21115	YihY/virulence factor BrkB family protein	GO:0016020		go_component=membrane|0016020||IEA
BPC2_N2613_R1_001_contig_19	CDS	UOV92_21370	phage holin family protein	GO:0016020		go_component=membrane|0016020||IEA
BPC2_N2613_R1_001_contig_19	CDS	UOV92_20825	cytochrome ubiquinol oxidase subunit I	GO:0019646,GO:0009055,GO:0046872,GO:0016020,GO:0070069		go_component=membrane|0016020||IEA,cytochrome complex|0070069||IEA	go_process=aerobic electron transport chain|0019646||IEA	go_function=electron transfer activity|0009055||IEA,metal ion binding|0046872||IEA
BPC2_N2613_R1_001_contig_19	CDS	UOV92_21285	HK97 family phage prohead protease	GO:0019068,GO:0005198,GO:0008233,GO:0044423		go_component=virion component|0044423||IEA	go_process=virion assembly|0019068||IEA	go_function=structural molecule activity|0005198||IEA,peptidase activity|0008233||IEA
BPC2_N2613_R1_001_contig_19	CDS	UOV92_21290	phage major capsid protein	GO:0019068,GO:0005198,GO:0044423		go_component=virion component|0044423||IEA	go_process=virion assembly|0019068||IEA	go_function=structural molecule activity|0005198||IEA
BPC2_N2613_R1_001_contig_19	CDS	UOV92_20700	5-(carboxyamino)imidazole ribonucleotide synthase	GO:0006189,GO:0004638,GO:0005524,GO:0046872	purK		go_process='de novo' IMP biosynthetic process|0006189||IEA	go_function=phosphoribosylaminoimidazole carboxylase activity|0004638||IEA,ATP binding|0005524||IEA,metal ion binding|0046872||IEA
BPC2_N2613_R1_001_contig_19	CDS	UOV92_20705	adenylosuccinate lyase	GO:0009152,GO:0004018	purB		go_process=purine ribonucleotide biosynthetic process|0009152||IEA	go_function=N6-(1%2C2-dicarboxyethyl)AMP AMP-lyase (fumarate-forming) activity|0004018||IEA
BPC2_N2613_R1_001_contig_19	CDS	UOV92_20710	phosphoribosylaminoimidazolesuccinocarboxamide synthase	GO:0009152,GO:0004639	purC		go_process=purine ribonucleotide biosynthetic process|0009152||IEA	go_function=phosphoribosylaminoimidazolesuccinocarboxamide synthase activity|0004639||IEA
BPC2_N2613_R1_001_contig_19	CDS	UOV92_20720	phosphoribosylformylglycinamidine synthase subunit PurQ	GO:0006189,GO:0004642	purQ		go_process='de novo' IMP biosynthetic process|0006189||IEA	go_function=phosphoribosylformylglycinamidine synthase activity|0004642||IEA
BPC2_N2613_R1_001_contig_19	CDS	UOV92_20725	phosphoribosylformylglycinamidine synthase subunit PurL	GO:0006189,GO:0004642	purL		go_process='de novo' IMP biosynthetic process|0006189||IEA	go_function=phosphoribosylformylglycinamidine synthase activity|0004642||IEA
BPC2_N2613_R1_001_contig_19	CDS	UOV92_20730	amidophosphoribosyltransferase	GO:0009152,GO:0004044	purF		go_process=purine ribonucleotide biosynthetic process|0009152||IEA	go_function=amidophosphoribosyltransferase activity|0004044||IEA
BPC2_N2613_R1_001_contig_19	CDS	UOV92_20735	phosphoribosylformylglycinamidine cyclo-ligase	GO:0006189,GO:0009152,GO:0004641	purM		go_process='de novo' IMP biosynthetic process|0006189||IEA,purine ribonucleotide biosynthetic process|0009152||IEA	go_function=phosphoribosylformylglycinamidine cyclo-ligase activity|0004641||IEA
BPC2_N2613_R1_001_contig_19	CDS	UOV92_20740	phosphoribosylglycinamide formyltransferase	GO:0009152,GO:0004644	purN		go_process=purine ribonucleotide biosynthetic process|0009152||IEA	go_function=phosphoribosylglycinamide formyltransferase activity|0004644||IEA
BPC2_N2613_R1_001_contig_19	CDS	UOV92_20745	bifunctional phosphoribosylaminoimidazolecarboxamide formyltransferase/IMP cyclohydrolase	GO:0006164,GO:0006189,GO:0003824,GO:0003937,GO:0004643	purH		go_process=purine nucleotide biosynthetic process|0006164||IEA,'de novo' IMP biosynthetic process|0006189||IEA	go_function=catalytic activity|0003824||IEA,IMP cyclohydrolase activity|0003937||IEA,phosphoribosylaminoimidazolecarboxamide formyltransferase activity|0004643||IEA
BPC2_N2613_R1_001_contig_19	CDS	UOV92_20750	phosphoribosylamine--glycine ligase	GO:0006189,GO:0009152,GO:0004637	purD		go_process='de novo' IMP biosynthetic process|0006189||IEA,purine ribonucleotide biosynthetic process|0009152||IEA	go_function=phosphoribosylamine-glycine ligase activity|0004637||IEA
BPC2_N2613_R1_001_contig_19	CDS	UOV92_20780	DNA helicase PcrA	GO:0006268,GO:0006281,GO:0003678	pcrA		go_process=DNA unwinding involved in DNA replication|0006268||IEA,DNA repair|0006281||IEA	go_function=DNA helicase activity|0003678||IEA
BPC2_N2613_R1_001_contig_19	CDS	UOV92_20785	NAD-dependent DNA ligase LigA	GO:0006260,GO:0006281,GO:0003677,GO:0003911	ligA		go_process=DNA replication|0006260||IEA,DNA repair|0006281||IEA	go_function=DNA binding|0003677||IEA,DNA ligase (NAD+) activity|0003911||IEA
BPC2_N2613_R1_001_contig_19	CDS	UOV92_20920	sporulation protein YhbH	GO:0030436,GO:0003674	yhbH		go_process=asexual sporulation|0030436||IEA	go_function=molecular_function|0003674||IEA
BPC2_N2613_R1_001_contig_19	CDS	UOV92_21055	energy-coupled thiamine transporter ThiT	GO:0015888,GO:0015234	thiT		go_process=thiamine transport|0015888||IEA	go_function=thiamine transmembrane transporter activity|0015234||IEA
BPC2_N2613_R1_001_contig_19	CDS	UOV92_21440	A/G-specific adenine glycosylase	GO:0006260,GO:0006281,GO:0006310,GO:0004844	mutY		go_process=DNA replication|0006260||IEA,DNA repair|0006281||IEA,DNA recombination|0006310||IEA	go_function=uracil DNA N-glycosylase activity|0004844||IEA
BPC2_N2613_R1_001_contig_19	CDS	UOV92_21470	ABC transporter substrate-binding protein	GO:0042626,GO:0140359,GO:0055052				go_function=ATPase-coupled transmembrane transporter activity|0042626||IEA,ABC-type transporter activity|0140359||IEA	go_function=pyridoxal phosphate binding|0030170||IEA,glutamate-1-semialdehyde 2%2C1-aminomutase activity|0042286||IEA
BPC2_N2613_R1_001_contig_19	CDS	UOV92_20805	Asp-tRNA(Asn)/Glu-tRNA(Gln) amidotransferase subunit GatB	GO:0016884	gatB			go_function=carbon-nitrogen ligase activity%2C with glutamine as amido-N-donor|0016884||IEA
BPC2_N2613_R1_001_contig_19	CDS	UOV92_20840	23S rRNA (uracil(1939)-C(5))-methyltransferase RlmD	GO:0008649	rlmD			go_function=rRNA methyltransferase activity|0008649||IEA
BPC2_N2613_R1_001_contig_19	CDS	UOV92_21405	23S rRNA (uracil(1939)-C(5))-methyltransferase RlmD	GO:0008649	rlmD			go_function=rRNA methyltransferase activity|0008649||IEA
BPC2_N2613_R1_001_contig_19	CDS	UOV92_21540	thioredoxin-dependent thiol peroxidase	GO:0016209,GO:0016491	bcp			go_function=antioxidant activity|0016209||IEA,oxidoreductase activity|0016491||IEA
BPC2_N2613_R1_001_contig_19	CDS	UOV92_20775	heptaprenylglyceryl phosphate synthase	GO:0016765				go_function=transferase activity%2C transferring alkyl or aryl (other than methyl) groups|0016765||IEA
BPC2_N2613_R1_001_contig_19	CDS	UOV92_20810	thioredoxin family protein	GO:0015036				go_function=disulfide oxidoreductase activity|0015036||IEA
BPC2_N2613_R1_001_contig_19	CDS	UOV92_20815	diacylglycerol kinase	GO:0003951				go_function=NAD+ kinase activity|0003951||IEA
BPC2_N2613_R1_001_contig_19	CDS	UOV92_20890	3-oxoacyl-ACP reductase family protein	GO:0016491				go_function=oxidoreductase activity|0016491||IEA
BPC2_N2613_R1_001_contig_19	CDS	UOV92_20935	radical SAM/SPASM domain-containing protein	GO:0003824,GO:0051539,GO:1904047				go_function=catalytic activity|0003824||IEA,4 iron%2C 4 sulfur cluster binding|0051539||IEA,S-adenosyl-L-methionine binding|1904047||IEA
BPC2_N2613_R1_001_contig_19	CDS	UOV92_20940	helix-turn-helix transcriptional regulator	GO:0003677				go_function=DNA binding|0003677||IEA
BPC2_N2613_R1_001_contig_19	CDS	UOV92_20950	ribonuclease J	GO:0003723,GO:0004540,GO:0008270				go_function=RNA binding|0003723||IEA,RNA nuclease activity|0004540||IEA,zinc ion binding|0008270||IEA
BPC2_N2613_R1_001_contig_19	CDS	UOV92_20960	L%2CD-transpeptidase family protein	GO:0016740				go_function=transferase activity|0016740||IEA
BPC2_N2613_R1_001_contig_19	CDS	UOV92_21020	DEAD/DEAH box helicase	GO:0004386,GO:0005524,GO:0016887				go_function=helicase activity|0004386||IEA,ATP binding|0005524||IEA,ATP hydrolysis activity|0016887||IEA
BPC2_N2613_R1_001_contig_19	CDS	UOV92_21120	heavy metal translocating P-type ATPase	GO:0005524,GO:0015662,GO:0016887,GO:0019829,GO:0046872				go_function=ATP binding|0005524||IEA,P-type ion transporter activity|0015662||IEA,ATP hydrolysis activity|0016887||IEA,ATPase-coupled monoatomic cation transmembrane transporter activity|0019829||IEA,metal ion binding|0046872||IEA
BPC2_N2613_R1_001_contig_19	CDS	UOV92_21160	helix-turn-helix transcriptional regulator	GO:0003677				go_function=DNA binding|0003677||IEA
BPC2_N2613_R1_001_contig_19	CDS	UOV92_21185	ParA family protein	GO:0005524				go_function=ATP binding|0005524||IEA
BPC2_N2613_R1_001_contig_19	CDS	UOV92_21220	DNA cytosine methyltransferase	GO:0008168				go_function=methyltransferase activity|0008168||IEA
BPC2_N2613_R1_001_contig_19	CDS	UOV92_21265	HNH endonuclease signature motif containing protein	GO:0004519				go_function=endonuclease activity|0004519||IEA
BPC2_N2613_R1_001_contig_19	CDS	UOV92_21275	terminase TerL endonuclease subunit	GO:0004519				go_function=endonuclease activity|0004519||IEA
BPC2_N2613_R1_001_contig_19	CDS	UOV92_21280	phage portal protein	GO:0005198				go_function=structural molecule activity|0005198||IEA
BPC2_N2613_R1_001_contig_19	CDS	UOV92_21385	helix-turn-helix transcriptional regulator	GO:0003677				go_function=DNA binding|0003677||IEA
BPC2_N2613_R1_001_contig_19	CDS	UOV92_21390	FtsK/SpoIIIE domain-containing protein	GO:0000166,GO:0003677,GO:0005524				go_function=nucleotide binding|0000166||IEA,DNA binding|0003677||IEA,ATP binding|0005524||IEA
BPC2_N2613_R1_001_contig_19	CDS	UOV92_21415	TIGR01777 family oxidoreductase	GO:0003824				go_function=catalytic activity|0003824||IEA
BPC2_N2613_R1_001_contig_19	CDS	UOV92_21455	ABC transporter ATP-binding protein	GO:0005524,GO:0042626				go_function=ATP binding|0005524||IEA,ATPase-coupled transmembrane transporter activity|0042626||IEA
BPC2_N2613_R1_001_contig_19	CDS	UOV92_21460	ABC transporter ATP-binding protein	GO:0005524,GO:0016887,GO:0042626,GO:0140359				go_function=ATP binding|0005524||IEA,ATP hydrolysis activity|0016887||IEA,ATPase-coupled transmembrane transporter activity|0042626||IEA,ABC-type transporter activity|0140359||IEA
BPC2_N2613_R1_001_contig_19	CDS	UOV92_20715	phosphoribosylformylglycinamidine synthase subunit PurS		purS
BPC2_N2613_R1_001_contig_19	CDS	UOV92_21095	flagellar motor stator protein MotA		motA
BPC2_N2613_R1_001_contig_19	CDS	UOV92_21100	flagellar motor protein MotB		motB
BPC2_N2613_R1_001_contig_19	CDS	UOV92_21550	peroxide-responsive transcriptional repressor PerR		perR
BPC2_N2613_R1_001_contig_19	rRNA	UOV92_20680	5S ribosomal RNA		rrf
BPC2_N2613_R1_001_contig_19	CDS	UOV92_20685	hypothetical protein
BPC2_N2613_R1_001_contig_19	CDS	UOV92_20690	NETI motif-containing protein
BPC2_N2613_R1_001_contig_19	CDS	UOV92_20755	DUF2892 domain-containing protein
BPC2_N2613_R1_001_contig_19	CDS	UOV92_20760	adenine deaminase C-terminal domain-containing protein
BPC2_N2613_R1_001_contig_19	CDS	UOV92_20765	DUF3048 domain-containing protein
BPC2_N2613_R1_001_contig_19	CDS	UOV92_20770	YerC/YecD family TrpR-related protein
BPC2_N2613_R1_001_contig_19	CDS	UOV92_20790	CamS family sex pheromone protein
BPC2_N2613_R1_001_contig_19	CDS	UOV92_20820	hypothetical protein
BPC2_N2613_R1_001_contig_19	CDS	UOV92_20835	hypothetical protein
BPC2_N2613_R1_001_contig_19	CDS	UOV92_20845	tRNA-dihydrouridine synthase
BPC2_N2613_R1_001_contig_19	CDS	UOV92_20850	YceG family protein
BPC2_N2613_R1_001_contig_19	CDS	UOV92_20855	hypothetical protein
BPC2_N2613_R1_001_contig_19	CDS	UOV92_20870	alpha/beta-type small acid-soluble spore protein
BPC2_N2613_R1_001_contig_19	CDS	UOV92_20875	DUF1456 family protein
BPC2_N2613_R1_001_contig_19	CDS	UOV92_20880	hypothetical protein
BPC2_N2613_R1_001_contig_19	CDS	UOV92_20895	sodium:solute symporter family protein
BPC2_N2613_R1_001_contig_19	CDS	UOV92_20900	hypothetical protein
BPC2_N2613_R1_001_contig_19	CDS	UOV92_20910	M23 family metallopeptidase
BPC2_N2613_R1_001_contig_19	CDS	UOV92_20915	PrkA family serine protein kinase
BPC2_N2613_R1_001_contig_19	CDS	UOV92_20925	SpoVR family protein
BPC2_N2613_R1_001_contig_19	CDS	UOV92_20930	hypothetical protein
BPC2_N2613_R1_001_contig_19	CDS	UOV92_20945	hypothetical protein
BPC2_N2613_R1_001_contig_19	CDS	UOV92_20955	DUF2935 domain-containing protein
BPC2_N2613_R1_001_contig_19	CDS	UOV92_20965	hypothetical protein
BPC2_N2613_R1_001_contig_19	CDS	UOV92_20970	hypothetical protein
BPC2_N2613_R1_001_contig_19	CDS	UOV92_20975	gamma-type small acid-soluble spore protein
BPC2_N2613_R1_001_contig_19	CDS	UOV92_20980	cysteine-rich CWC family protein
BPC2_N2613_R1_001_contig_19	CDS	UOV92_20985	DUF305 domain-containing protein
BPC2_N2613_R1_001_contig_19	CDS	UOV92_20995	metallophosphoesterase family protein
BPC2_N2613_R1_001_contig_19	CDS	UOV92_21000	long-chain fatty acid--CoA ligase
BPC2_N2613_R1_001_contig_19	CDS	UOV92_21005	C39 family peptidase
BPC2_N2613_R1_001_contig_19	CDS	UOV92_21010	ATP-grasp domain-containing protein
BPC2_N2613_R1_001_contig_19	CDS	UOV92_21025	aminopeptidase
BPC2_N2613_R1_001_contig_19	CDS	UOV92_21030	GDSL-type esterase/lipase family protein
BPC2_N2613_R1_001_contig_19	CDS	UOV92_21035	exonuclease SbcCD subunit D
BPC2_N2613_R1_001_contig_19	CDS	UOV92_21040	SMC family ATPase
BPC2_N2613_R1_001_contig_19	CDS	UOV92_21045	hypothetical protein
BPC2_N2613_R1_001_contig_19	CDS	UOV92_21050	DUF4870 domain-containing protein
BPC2_N2613_R1_001_contig_19	CDS	UOV92_21065	hypothetical protein
BPC2_N2613_R1_001_contig_19	CDS	UOV92_21070	polyphosphate kinase
BPC2_N2613_R1_001_contig_19	CDS	UOV92_21075	GNAT family protein
BPC2_N2613_R1_001_contig_19	CDS	UOV92_21080	carbonic anhydrase
BPC2_N2613_R1_001_contig_19	CDS	UOV92_21085	hypothetical protein
BPC2_N2613_R1_001_contig_19	CDS	UOV92_21090	aminopeptidase
BPC2_N2613_R1_001_contig_19	CDS	UOV92_21105	DUF1128 domain-containing protein
BPC2_N2613_R1_001_contig_19	CDS	UOV92_21110	YtxH domain-containing protein
BPC2_N2613_R1_001_contig_19	CDS	UOV92_21125	fumarate hydratase
BPC2_N2613_R1_001_contig_19	CDS	UOV92_21130	YwqG family protein
BPC2_N2613_R1_001_contig_19	CDS	UOV92_21135	SE1561 family protein
BPC2_N2613_R1_001_contig_19	CDS	UOV92_21145	hypothetical protein
BPC2_N2613_R1_001_contig_19	CDS	UOV92_21155	XRE family transcriptional regulator
BPC2_N2613_R1_001_contig_19	CDS	UOV92_21165	hypothetical protein
BPC2_N2613_R1_001_contig_19	CDS	UOV92_21170	hypothetical protein
BPC2_N2613_R1_001_contig_19	CDS	UOV92_21175	hypothetical protein
BPC2_N2613_R1_001_contig_19	CDS	UOV92_21180	hypothetical protein
BPC2_N2613_R1_001_contig_19	CDS	UOV92_21190	DUF3850 domain-containing protein
BPC2_N2613_R1_001_contig_19	CDS	UOV92_21195	hypothetical protein
BPC2_N2613_R1_001_contig_19	CDS	UOV92_21205	DUF2187 family protein
BPC2_N2613_R1_001_contig_19	CDS	UOV92_21210	hypothetical protein
BPC2_N2613_R1_001_contig_19	CDS	UOV92_21215	hypothetical protein
BPC2_N2613_R1_001_contig_19	CDS	UOV92_21225	hypothetical protein
BPC2_N2613_R1_001_contig_19	CDS	UOV92_21230	hypothetical protein
BPC2_N2613_R1_001_contig_19	CDS	UOV92_21235	hypothetical protein
BPC2_N2613_R1_001_contig_19	CDS	UOV92_21240	hypothetical protein
BPC2_N2613_R1_001_contig_19	CDS	UOV92_21245	hypothetical protein
BPC2_N2613_R1_001_contig_19	CDS	UOV92_21250	hydrolase
BPC2_N2613_R1_001_contig_19	CDS	UOV92_21255	hypothetical protein
BPC2_N2613_R1_001_contig_19	CDS	UOV92_21270	hypothetical protein
BPC2_N2613_R1_001_contig_19	CDS	UOV92_21295	hypothetical protein
BPC2_N2613_R1_001_contig_19	CDS	UOV92_21300	phage head-tail adapter protein
BPC2_N2613_R1_001_contig_19	CDS	UOV92_21305	HK97 gp10 family phage protein
BPC2_N2613_R1_001_contig_19	CDS	UOV92_21310	hypothetical protein
BPC2_N2613_R1_001_contig_19	CDS	UOV92_21320	hypothetical protein
BPC2_N2613_R1_001_contig_19	CDS	UOV92_21325	hypothetical protein
BPC2_N2613_R1_001_contig_19	CDS	UOV92_21330	hypothetical protein
BPC2_N2613_R1_001_contig_19	CDS	UOV92_21335	phage tail family protein
BPC2_N2613_R1_001_contig_19	CDS	UOV92_21340	siphovirus ReqiPepy6 Gp37-like family protein
BPC2_N2613_R1_001_contig_19	CDS	UOV92_21345	hypothetical protein
BPC2_N2613_R1_001_contig_19	CDS	UOV92_21350	hypothetical protein
BPC2_N2613_R1_001_contig_19	CDS	UOV92_21355	hypothetical protein
BPC2_N2613_R1_001_contig_19	CDS	UOV92_21360	hypothetical protein
BPC2_N2613_R1_001_contig_19	CDS	UOV92_21380	hypothetical protein
BPC2_N2613_R1_001_contig_19	CDS	UOV92_21395	replication-relaxation family protein
BPC2_N2613_R1_001_contig_19	CDS	UOV92_21400	hypothetical protein
BPC2_N2613_R1_001_contig_19	CDS	UOV92_21425	YfhH family protein
BPC2_N2613_R1_001_contig_19	CDS	UOV92_21430	YfhJ family protein
BPC2_N2613_R1_001_contig_19	CDS	UOV92_21435	metal-dependent hydrolase
BPC2_N2613_R1_001_contig_19	CDS	UOV92_21450	DUF402 domain-containing protein
BPC2_N2613_R1_001_contig_19	CDS	UOV92_21500	HpcH/HpaI aldolase/citrate lyase family protein
BPC2_N2613_R1_001_contig_19	CDS	UOV92_21505	phosphoribosyltransferase family protein
BPC2_N2613_R1_001_contig_19	CDS	UOV92_21510	cysteine protease StiP family protein
BPC2_N2613_R1_001_contig_19	CDS	UOV92_21515	hypothetical protein
BPC2_N2613_R1_001_contig_19	CDS	UOV92_21520	YceG family protein
BPC2_N2613_R1_001_contig_19	CDS	UOV92_21525	toxic anion resistance protein
BPC2_N2613_R1_001_contig_19	CDS	UOV92_21530	aromatic acid exporter family protein
BPC2_N2613_R1_001_contig_19	CDS	UOV92_21545	D-2-hydroxyacid dehydrogenase
BPC2_N2613_R1_001_contig_19	CDS	UOV92_21555	YgzB family protein
BPC2_N2613_R1_001_contig_19	CDS	UOV92_21560	nucleotidyltransferase-like protein
BPC2_N2613_R1_001_contig_19	riboswitch
BPC2_N2613_R1_001_contig_19	riboswitch
BPC2_N2613_R1_001_contig_19	riboswitch
BPC2_N2613_R1_001_contig_2	CDS	UOV92_00355	Fur family transcriptional regulator	GO:0006355,GO:0003700		go_component=membrane|0016020||IEA	go_process=regulation of DNA-templated transcription|0006355||IEA
BPC2_N2613_R1_001_contig_2	CDS	UOV92_00930	AraC family transcriptional regulator	GO:0006355,GO:0003700,GO:0043565		go_component=ATP-binding cassette (ABC) transporter complex%2C substrate-binding subunit-containing|0055052||IEA	go_process=regulation of DNA-templated transcription|0006355||IEA
BPC2_N2613_R1_001_contig_2	CDS	UOV92_00980	iron ABC transporter permease	GO:0006826,GO:0042626,GO:0140359		go_component=membrane|0016020||IEA	go_process=iron ion transport|0006826||IEA
BPC2_N2613_R1_001_contig_2	CDS	UOV92_01435	methylated-DNA--[protein]-cysteine S-methyltransferase	GO:0006281,GO:0003908		go_component=membrane|0016020||IEA	go_process=DNA repair|0006281||IEA
BPC2_N2613_R1_001_contig_2	CDS	UOV92_01490	spore germination protein	GO:0009847,GO:0016020		go_component=membrane|0016020||IEA	go_process=spore germination|0009847||IEA
BPC2_N2613_R1_001_contig_2	CDS	UOV92_01495	GerAB/ArcD/ProY family transporter	GO:0009847,GO:0016020		go_component=membrane|0016020||IEA	go_process=spore germination|0009847||IEA
BPC2_N2613_R1_001_contig_2	CDS	UOV92_01535	HAD-IA family hydrolase	GO:0008152,GO:0016787		go_component=membrane|0016020||IEA	go_process=metabolic process|0008152||IEA
BPC2_N2613_R1_001_contig_2	CDS	UOV92_01935	carboxypeptidase M32	GO:0006508,GO:0004181,GO:0008270		go_component=extracellular region|0005576||IEA	go_process=proteolysis|0006508||IEA
BPC2_N2613_R1_001_contig_2	CDS	UOV92_00020	LysR family transcriptional regulator	GO:0006355,GO:0003700			go_process=regulation of DNA-templated transcription|0006355||IEA		go_function=transporter activity|0005215||IEA
BPC2_N2613_R1_001_contig_2	CDS	UOV92_00090	DMT family transporter	GO:0055085,GO:0005215			go_process=transmembrane transport|0055085||IEA		go_function=DNA binding|0003677||IEA
BPC2_N2613_R1_001_contig_2	CDS	UOV92_00135	tyrosine-type recombinase/integrase	GO:0006310,GO:0015074,GO:0003677			go_process=DNA recombination|0006310||IEA,DNA integration|0015074||IEA		go_function=transporter activity|0005215||IEA
BPC2_N2613_R1_001_contig_2	CDS	UOV92_00140	DMT family transporter	GO:0055085,GO:0005215			go_process=transmembrane transport|0055085||IEA		go_function=DNA-binding transcription factor activity|0003700||IEA
BPC2_N2613_R1_001_contig_2	CDS	UOV92_00145	LysR family transcriptional regulator	GO:0006355,GO:0003700			go_process=regulation of DNA-templated transcription|0006355||IEA		go_function=DNA binding|0003677||IEA,DNA-binding transcription factor activity|0003700||IEA,sigma factor activity|0016987||IEA
BPC2_N2613_R1_001_contig_2	CDS	UOV92_00165	sigma-70 family RNA polymerase sigma factor	GO:0006352,GO:0006355,GO:0003677,GO:0003700,GO:0016987			go_process=DNA-templated transcription initiation|0006352||IEA,regulation of DNA-templated transcription|0006355||IEA		go_function=DNA binding|0003677||IEA,DNA-binding transcription factor activity|0003700||IEA
BPC2_N2613_R1_001_contig_2	CDS	UOV92_00190	TetR/AcrR family transcriptional regulator	GO:0006355,GO:0003677,GO:0003700			go_process=regulation of DNA-templated transcription|0006355||IEA		go_function=DNA strand exchange activity|0000150||IEA,DNA binding|0003677||IEA
BPC2_N2613_R1_001_contig_2	CDS	UOV92_00235	recombinase family protein	GO:0006310,GO:0000150,GO:0003677			go_process=DNA recombination|0006310||IEA		go_function=DNA binding|0003677||IEA
BPC2_N2613_R1_001_contig_2	CDS	UOV92_00275	response regulator transcription factor	GO:0000160,GO:0006355,GO:0003677			go_process=phosphorelay signal transduction system|0000160||IEA,regulation of DNA-templated transcription|0006355||IEA		go_function=iron ion binding|0005506||IEA,S-ribosylhomocysteine lyase activity|0043768||IEA
BPC2_N2613_R1_001_contig_2	CDS	UOV92_00310	S-ribosylhomocysteine lyase	GO:0009372,GO:0005506,GO:0043768			go_process=quorum sensing|0009372||IEA		go_function=DNA-binding transcription factor activity|0003700||IEA
BPC2_N2613_R1_001_contig_2	CDS	UOV92_00390	spore germination protein	GO:0009847,GO:0016020			go_process=spore germination|0009847||IEA		go_function=beta-lactamase activity|0008800||IEA
BPC2_N2613_R1_001_contig_2	CDS	UOV92_00420	serine hydrolase	GO:0030655,GO:0008800			go_process=beta-lactam antibiotic catabolic process|0030655||IEA		go_function=DNA binding|0003677||IEA
BPC2_N2613_R1_001_contig_2	CDS	UOV92_00450	response regulator transcription factor	GO:0000160,GO:0006355,GO:0003677			go_process=phosphorelay signal transduction system|0000160||IEA,regulation of DNA-templated transcription|0006355||IEA		go_function=monoatomic cation transmembrane transporter activity|0008324||IEA
BPC2_N2613_R1_001_contig_2	CDS	UOV92_00570	TrkA C-terminal domain-containing protein	GO:0006813,GO:0008324			go_process=potassium ion transport|0006813||IEA		go_function=DNA binding|0003677||IEA
BPC2_N2613_R1_001_contig_2	CDS	UOV92_00690	response regulator transcription factor	GO:0000160,GO:0006355,GO:0003677			go_process=phosphorelay signal transduction system|0000160||IEA,regulation of DNA-templated transcription|0006355||IEA		go_function=ABC-type transporter activity|0140359||IEA
BPC2_N2613_R1_001_contig_2	CDS	UOV92_00735	ABC transporter permease subunit	GO:0055085,GO:0140359			go_process=transmembrane transport|0055085||IEA		go_function=DNA-binding transcription factor activity|0003700||IEA
BPC2_N2613_R1_001_contig_2	CDS	UOV92_00740	GntR family transcriptional regulator	GO:0006355,GO:0003700			go_process=regulation of DNA-templated transcription|0006355||IEA		go_function=DNA binding|0003677||IEA
BPC2_N2613_R1_001_contig_2	CDS	UOV92_00800	response regulator transcription factor	GO:0000160,GO:0006355,GO:0003677			go_process=phosphorelay signal transduction system|0000160||IEA,regulation of DNA-templated transcription|0006355||IEA		go_function=transmembrane transporter activity|0022857||IEA
BPC2_N2613_R1_001_contig_2	CDS	UOV92_00805	MFS transporter	GO:0055085,GO:0022857			go_process=transmembrane transport|0055085||IEA		go_function=DNA binding|0003677||IEA
BPC2_N2613_R1_001_contig_2	CDS	UOV92_00810	TetR/AcrR family transcriptional regulator	GO:0006355,GO:0003677			go_process=regulation of DNA-templated transcription|0006355||IEA		go_function=oxidoreductase activity%2C acting on NAD(P)H%2C quinone or similar compound as acceptor|0016655||IEA
BPC2_N2613_R1_001_contig_2	CDS	UOV92_00865	acryloyl-CoA reductase	GO:0008152,GO:0016655			go_process=metabolic process|0008152||IEA		go_function=DNA binding|0003677||IEA,DNA-binding transcription factor activity|0003700||IEA
BPC2_N2613_R1_001_contig_2	CDS	UOV92_00870	TetR/AcrR family transcriptional regulator	GO:0006355,GO:0003677,GO:0003700			go_process=regulation of DNA-templated transcription|0006355||IEA		go_function=phosphorelay response regulator activity|0000156||IEA,protein histidine kinase activity|0004673||IEA,ATP binding|0005524||IEA
BPC2_N2613_R1_001_contig_2	CDS	UOV92_00900	HAMP domain-containing sensor histidine kinase	GO:0007165,GO:0000156,GO:0004673,GO:0005524			go_process=signal transduction|0007165||IEA		go_function=beta-lactamase activity|0008800||IEA
BPC2_N2613_R1_001_contig_2	CDS	UOV92_00905	serine hydrolase	GO:0030655,GO:0008800			go_process=beta-lactam antibiotic catabolic process|0030655||IEA		go_function=DNA-binding transcription factor activity|0003700||IEA,sequence-specific DNA binding|0043565||IEA
BPC2_N2613_R1_001_contig_2	CDS	UOV92_00955	PTS sugar transporter subunit IIB	GO:0008643,GO:0009401,GO:0008982			go_process=carbohydrate transport|0008643||IEA,phosphoenolpyruvate-dependent sugar phosphotransferase system|0009401||IEA		go_function=DNA-binding transcription factor activity|0003700||IEA
BPC2_N2613_R1_001_contig_2	CDS	UOV92_00965	LysR family transcriptional regulator	GO:0006355,GO:0003700			go_process=regulation of DNA-templated transcription|0006355||IEA		go_function=ATPase-coupled transmembrane transporter activity|0042626||IEA,ABC-type transporter activity|0140359||IEA
BPC2_N2613_R1_001_contig_2	CDS	UOV92_01090	methyl-accepting chemotaxis protein	GO:0007165,GO:0016020			go_process=signal transduction|0007165||IEA		go_function=transmembrane transporter activity|0022857||IEA
BPC2_N2613_R1_001_contig_2	CDS	UOV92_01095	MFS transporter	GO:0055085,GO:0022857			go_process=transmembrane transport|0055085||IEA		go_function=disulfide oxidoreductase activity|0015036||IEA
BPC2_N2613_R1_001_contig_2	CDS	UOV92_01140	YpdA family putative bacillithiol disulfide reductase	GO:0006790,GO:0015036			go_process=sulfur compound metabolic process|0006790||IEA		go_function=acyl-phosphate glycerol-3-phosphate acyltransferase activity|0043772||IEA
BPC2_N2613_R1_001_contig_2	CDS	UOV92_01145	glycerol-3-phosphate acyltransferase	GO:0006654,GO:0008654,GO:0043772			go_process=phosphatidic acid biosynthetic process|0006654||IEA,phospholipid biosynthetic process|0008654||IEA		go_function=DNA binding|0003677||IEA
BPC2_N2613_R1_001_contig_2	CDS	UOV92_01215	HU family DNA-binding protein	GO:0030261,GO:0003677			go_process=chromosome condensation|0030261||IEA		go_function=methyltransferase activity|0008168||IEA
BPC2_N2613_R1_001_contig_2	CDS	UOV92_01235	demethylmenaquinone methyltransferase	GO:0009234,GO:0008168			go_process=menaquinone biosynthetic process|0009234||IEA		go_function=acyltransferase activity|0016746||IEA
BPC2_N2613_R1_001_contig_2	CDS	UOV92_01250	thiolase family protein	GO:0006635,GO:0016746			go_process=fatty acid beta-oxidation|0006635||IEA		go_function=methyltransferase activity|0008168||IEA,protein-glutamate O-methyltransferase activity|0008983||IEA,transferase activity|0016740||IEA
BPC2_N2613_R1_001_contig_2	CDS	UOV92_01270	protein-glutamate O-methyltransferase CheR	GO:0032259,GO:0008168,GO:0008983,GO:0016740			go_process=methylation|0032259||IEA		go_function=nucleotidyltransferase activity|0016779||IEA
BPC2_N2613_R1_001_contig_2	CDS	UOV92_01370	CCA tRNA nucleotidyltransferase	GO:0001680,GO:0016779			go_process=tRNA 3'-terminal CCA addition|0001680||IEA		go_function=biotin-[acetyl-CoA-carboxylase] ligase activity|0004077||IEA
BPC2_N2613_R1_001_contig_2	CDS	UOV92_01375	biotin--[acetyl-CoA-carboxylase] ligase	GO:0036211,GO:0004077			go_process=protein modification process|0036211||IEA		go_function=hydrolase activity|0016787||IEA
BPC2_N2613_R1_001_contig_2	CDS	UOV92_01410	5'-nucleotidase C-terminal domain-containing protein	GO:0009166,GO:0016787			go_process=nucleotide catabolic process|0009166||IEA		go_function=DNA binding|0003677||IEA,methyltransferase activity|0008168||IEA,zinc ion binding|0008270||IEA
BPC2_N2613_R1_001_contig_2	CDS	UOV92_01425	Ada metal-binding domain-containing protein	GO:0006281,GO:0006355,GO:0003677,GO:0008168,GO:0008270			go_process=DNA repair|0006281||IEA,regulation of DNA-templated transcription|0006355||IEA		go_function=methylated-DNA-[protein]-cysteine S-methyltransferase activity|0003908||IEA
BPC2_N2613_R1_001_contig_2	CDS	UOV92_01530	methyl-accepting chemotaxis protein	GO:0007165,GO:0016020			go_process=signal transduction|0007165||IEA		go_function=hydrolase activity|0016787||IEA
BPC2_N2613_R1_001_contig_2	CDS	UOV92_01565	spore germination protein	GO:0009847,GO:0016020			go_process=spore germination|0009847||IEA		go_function=zinc ion binding|0008270||IEA
BPC2_N2613_R1_001_contig_2	CDS	UOV92_01590	TldD/PmbA family protein	GO:0006508,GO:0008270			go_process=proteolysis|0006508||IEA		go_function=DNA-binding transcription factor activity|0003700||IEA
BPC2_N2613_R1_001_contig_2	CDS	UOV92_01645	MarR family transcriptional regulator	GO:0006355,GO:0003700			go_process=regulation of DNA-templated transcription|0006355||IEA		go_function=phosphorelay response regulator activity|0000156||IEA,protein histidine kinase activity|0004673||IEA,ATP binding|0005524||IEA
BPC2_N2613_R1_001_contig_2	CDS	UOV92_01655	HAMP domain-containing sensor histidine kinase	GO:0007165,GO:0000156,GO:0004673,GO:0005524			go_process=signal transduction|0007165||IEA		go_function=DNA binding|0003677||IEA
BPC2_N2613_R1_001_contig_2	CDS	UOV92_01660	response regulator transcription factor	GO:0000160,GO:0006355,GO:0003677			go_process=phosphorelay signal transduction system|0000160||IEA,regulation of DNA-templated transcription|0006355||IEA		go_function=zinc ion binding|0008270||IEA,deaminase activity|0019239||IEA
BPC2_N2613_R1_001_contig_2	CDS	UOV92_01705	nucleoside deaminase	GO:0009116,GO:0008270,GO:0019239			go_process=nucleoside metabolic process|0009116||IEA		go_function=transmembrane transporter activity|0022857||IEA
BPC2_N2613_R1_001_contig_2	CDS	UOV92_01715	MFS transporter	GO:0055085,GO:0022857			go_process=transmembrane transport|0055085||IEA		go_function=DNA-binding transcription factor activity|0003700||IEA
BPC2_N2613_R1_001_contig_2	CDS	UOV92_01720	LysR family transcriptional regulator	GO:0006355,GO:0003700			go_process=regulation of DNA-templated transcription|0006355||IEA		go_function=transmembrane transporter activity|0022857||IEA
BPC2_N2613_R1_001_contig_2	CDS	UOV92_01725	MFS transporter	GO:0055085,GO:0022857			go_process=transmembrane transport|0055085||IEA		go_function=transaminase activity|0008483||IEA,pyridoxal phosphate binding|0030170||IEA
BPC2_N2613_R1_001_contig_2	CDS	UOV92_01765	pyridoxal phosphate-dependent aminotransferase	GO:0009058,GO:0008483,GO:0030170			go_process=biosynthetic process|0009058||IEA		go_function=ATP binding|0005524||IEA
BPC2_N2613_R1_001_contig_2	CDS	UOV92_01870	EutP/PduV family microcompartment system protein	GO:0006576,GO:0005524			go_process=biogenic amine metabolic process|0006576||IEA		go_function=metallocarboxypeptidase activity|0004181||IEA,zinc ion binding|0008270||IEA
BPC2_N2613_R1_001_contig_2	CDS	UOV92_01965	VanZ family protein	GO:0046677,GO:0071555,GO:0005576			go_process=response to antibiotic|0046677||IEA,cell wall organization|0071555||IEA		go_function=sigma factor activity|0016987||IEA
BPC2_N2613_R1_001_contig_2	CDS	UOV92_00895	VanR-ABDEGLN family response regulator transcription factor	GO:0000160,GO:0006355	vanR		go_process=phosphorelay signal transduction system|0000160||IEA,regulation of DNA-templated transcription|0006355||IEA
BPC2_N2613_R1_001_contig_2	CDS	UOV92_01365	N-acetyl-alpha-D-glucosaminyl L-malate synthase BshA	GO:0071793	bshA		go_process=bacillithiol biosynthetic process|0071793||IEA
BPC2_N2613_R1_001_contig_2	CDS	UOV92_01890	ethanolamine utilization microcompartment protein EutL	GO:0046336	eutL		go_process=ethanolamine catabolic process|0046336||IEA
BPC2_N2613_R1_001_contig_2	CDS	UOV92_00370	thymidine phosphorylase	GO:0006206			go_process=pyrimidine nucleobase metabolic process|0006206||IEA
BPC2_N2613_R1_001_contig_2	CDS	UOV92_00685	DedA family protein	GO:0055085			go_process=transmembrane transport|0055085||IEA
BPC2_N2613_R1_001_contig_2	CDS	UOV92_00950	PTS ascorbate transporter subunit IIC	GO:0009401			go_process=phosphoenolpyruvate-dependent sugar phosphotransferase system|0009401||IEA
BPC2_N2613_R1_001_contig_2	CDS	UOV92_01100	sulfite exporter TauE/SafE family protein	GO:0006810			go_process=transport|0006810||IEA
BPC2_N2613_R1_001_contig_2	CDS	UOV92_01170	germination protein YpeB	GO:0009847			go_process=spore germination|0009847||IEA
BPC2_N2613_R1_001_contig_2	CDS	UOV92_01230	heptaprenyl diphosphate synthase component 1	GO:0009234			go_process=menaquinone biosynthetic process|0009234||IEA
BPC2_N2613_R1_001_contig_2	CDS	UOV92_01500	Ger(x)C family spore germination protein	GO:0009847,GO:0030436			go_process=spore germination|0009847||IEA,asexual sporulation|0030436||IEA
BPC2_N2613_R1_001_contig_2	CDS	UOV92_01855	response regulator	GO:0000160			go_process=phosphorelay signal transduction system|0000160||IEA
BPC2_N2613_R1_001_contig_2	CDS	UOV92_01025	ABC transporter permease	GO:0140359,GO:0016020		go_component=membrane|0016020||IEA		go_function=ABC-type transporter activity|0140359||IEA
BPC2_N2613_R1_001_contig_2	CDS	UOV92_00265	transketolase	GO:0006098,GO:0004802,GO:0005737	tkt	go_component=cytoplasm|0005737||IEA	go_process=pentose-phosphate shunt|0006098||IEA	go_function=transketolase activity|0004802||IEA
BPC2_N2613_R1_001_contig_2	CDS	UOV92_00435	thiol-disulfide oxidoreductase ResA	GO:0017004,GO:0015036,GO:0016020	resA	go_component=membrane|0016020||IEA	go_process=cytochrome complex assembly|0017004||IEA	go_function=disulfide oxidoreductase activity|0015036||IEA
BPC2_N2613_R1_001_contig_2	CDS	UOV92_01190	ribosome biogenesis GTPase Der	GO:0042254,GO:0003924,GO:0005525,GO:0043022,GO:0005737	der	go_component=cytoplasm|0005737||IEA	go_process=ribosome biogenesis|0042254||IEA	go_function=GTPase activity|0003924||IEA,GTP binding|0005525||IEA,ribosome binding|0043022||IEA
BPC2_N2613_R1_001_contig_2	CDS	UOV92_01560	6%2C7-dimethyl-8-ribityllumazine synthase	GO:0000906,GO:0009349	ribE	go_component=riboflavin synthase complex|0009349||IEA		go_function=6%2C7-dimethyl-8-ribityllumazine synthase activity|0000906||IEA
BPC2_N2613_R1_001_contig_2	CDS	UOV92_00475	sodium-dependent transporter	GO:0005886,GO:0016020		go_component=plasma membrane|0005886||IEA,membrane|0016020||IEA
BPC2_N2613_R1_001_contig_2	CDS	UOV92_00715	YitT family protein	GO:0016020		go_component=membrane|0016020||IEA
BPC2_N2613_R1_001_contig_2	CDS	UOV92_00855	S-layer homology domain-containing protein	GO:0030115		go_component=S-layer|0030115||IEA
BPC2_N2613_R1_001_contig_2	CDS	UOV92_00925	permease	GO:0005886		go_component=plasma membrane|0005886||IEA
BPC2_N2613_R1_001_contig_2	CDS	UOV92_00940	methyl-accepting chemotaxis protein	GO:0098561		go_component=methyl accepting chemotaxis protein complex|0098561||IEA
BPC2_N2613_R1_001_contig_2	CDS	UOV92_01000	YitT family protein	GO:0016020		go_component=membrane|0016020||IEA
BPC2_N2613_R1_001_contig_2	CDS	UOV92_01345	YitT family protein	GO:0016020		go_component=membrane|0016020||IEA
BPC2_N2613_R1_001_contig_2	CDS	UOV92_00025	MFS transporter	GO:0055085,GO:0022857,GO:0005886,GO:0016020		go_component=plasma membrane|0005886||IEA,membrane|0016020||IEA	go_process=transmembrane transport|0055085||IEA	go_function=transmembrane transporter activity|0022857||IEA
BPC2_N2613_R1_001_contig_2	CDS	UOV92_00600	solute carrier family 23 protein	GO:0055085,GO:0022857,GO:0016020		go_component=membrane|0016020||IEA	go_process=transmembrane transport|0055085||IEA	go_function=transmembrane transporter activity|0022857||IEA
BPC2_N2613_R1_001_contig_2	CDS	UOV92_00790	CPBP family intramembrane glutamic endopeptidase	GO:0071586,GO:0004222,GO:0016020		go_component=membrane|0016020||IEA	go_process=CAAX-box protein processing|0071586||IEA	go_function=metalloendopeptidase activity|0004222||IEA
BPC2_N2613_R1_001_contig_2	CDS	UOV92_00880	amino acid permease	GO:0003333,GO:0015171,GO:0016020		go_component=membrane|0016020||IEA	go_process=amino acid transmembrane transport|0003333||IEA	go_function=amino acid transmembrane transporter activity|0015171||IEA
BPC2_N2613_R1_001_contig_2	CDS	UOV92_00960	PTS sugar transporter subunit IIA	GO:0008643,GO:0009401,GO:0016310,GO:0016301,GO:1902495		go_component=transmembrane transporter complex|1902495||IEA	go_process=carbohydrate transport|0008643||IEA,phosphoenolpyruvate-dependent sugar phosphotransferase system|0009401||IEA,phosphorylation|0016310||IEA	go_function=kinase activity|0016301||IEA
BPC2_N2613_R1_001_contig_2	CDS	UOV92_01195	NAD(P)H-dependent glycerol-3-phosphate dehydrogenase	GO:0046168,GO:0047952,GO:0051287,GO:0009331		go_component=glycerol-3-phosphate dehydrogenase complex|0009331||IEA	go_process=glycerol-3-phosphate catabolic process|0046168||IEA	go_function=glycerol-3-phosphate dehydrogenase [NAD(P)+] activity|0047952||IEA,NAD binding|0051287||IEA
BPC2_N2613_R1_001_contig_2	CDS	UOV92_01325	cytochrome b6	GO:0022904,GO:0009055,GO:0016491,GO:0016020		go_component=membrane|0016020||IEA	go_process=respiratory electron transport chain|0022904||IEA	go_function=electron transfer activity|0009055||IEA,oxidoreductase activity|0016491||IEA
BPC2_N2613_R1_001_contig_2	CDS	UOV92_01485	amino acid permease	GO:0006865,GO:0055085,GO:0015171,GO:0016020		go_component=membrane|0016020||IEA	go_process=amino acid transport|0006865||IEA,transmembrane transport|0055085||IEA	go_function=amino acid transmembrane transporter activity|0015171||IEA
BPC2_N2613_R1_001_contig_2	CDS	UOV92_01625	amino acid permease	GO:0006865,GO:0055085,GO:0015171,GO:0016020		go_component=membrane|0016020||IEA	go_process=amino acid transport|0006865||IEA,transmembrane transport|0055085||IEA	go_function=amino acid transmembrane transporter activity|0015171||IEA
BPC2_N2613_R1_001_contig_2	CDS	UOV92_01695	cytosine permease	GO:0055085,GO:0022857,GO:0016020		go_component=membrane|0016020||IEA	go_process=transmembrane transport|0055085||IEA	go_function=transmembrane transporter activity|0022857||IEA
BPC2_N2613_R1_001_contig_2	CDS	UOV92_00225	transcriptional repressor LexA	GO:0006282,GO:0006355,GO:0004252	lexA		go_process=regulation of DNA repair|0006282||IEA,regulation of DNA-templated transcription|0006355||IEA	go_function=serine-type endopeptidase activity|0004252||IEA
BPC2_N2613_R1_001_contig_2	CDS	UOV92_00240	peptide deformylase	GO:0036211,GO:0042586	def		go_process=protein modification process|0036211||IEA	go_function=peptide deformylase activity|0042586||IEA
BPC2_N2613_R1_001_contig_2	CDS	UOV92_00360	site-specific tyrosine recombinase XerD	GO:0006310,GO:0009009	xerD		go_process=DNA recombination|0006310||IEA	go_function=site-specific recombinase activity|0009009||IEA
BPC2_N2613_R1_001_contig_2	CDS	UOV92_00365	phosphopentomutase	GO:0006139,GO:0008973	deoB		go_process=nucleobase-containing compound metabolic process|0006139||IEA	go_function=phosphopentomutase activity|0008973||IEA
BPC2_N2613_R1_001_contig_2	CDS	UOV92_00375	anti-sigma F factor antagonist	GO:0006355,GO:0030436,GO:0045152	spoIIAA		go_process=regulation of DNA-templated transcription|0006355||IEA,asexual sporulation|0030436||IEA	go_function=antisigma factor binding|0045152||IEA
BPC2_N2613_R1_001_contig_2	CDS	UOV92_00380	anti-sigma F factor	GO:0030436,GO:0004672	spoIIAB		go_process=asexual sporulation|0030436||IEA	go_function=protein kinase activity|0004672||IEA
BPC2_N2613_R1_001_contig_2	CDS	UOV92_00385	RNA polymerase sporulation sigma factor SigF	GO:0006352,GO:0030436,GO:0016987	sigF		go_process=DNA-templated transcription initiation|0006352||IEA,asexual sporulation|0030436||IEA	go_function=sigma factor activity|0016987||IEA
BPC2_N2613_R1_001_contig_2	CDS	UOV92_00395	diaminopimelate decarboxylase	GO:0009089,GO:0008836	lysA		go_process=lysine biosynthetic process via diaminopimelate|0009089||IEA	go_function=diaminopimelate decarboxylase activity|0008836||IEA
BPC2_N2613_R1_001_contig_2	CDS	UOV92_00415	SMC-Scp complex subunit ScpB	GO:0007059,GO:0005515	scpB		go_process=chromosome segregation|0007059||IEA	go_function=protein binding|0005515||IEA
BPC2_N2613_R1_001_contig_2	CDS	UOV92_00445	c-type cytochrome biogenesis protein CcsB	GO:0017004,GO:0020037	ccsB		go_process=cytochrome complex assembly|0017004||IEA	go_function=heme binding|0020037||IEA
BPC2_N2613_R1_001_contig_2	CDS	UOV92_00480	type I glutamate--ammonia ligase	GO:0006542,GO:0004356	glnA		go_process=glutamine biosynthetic process|0006542||IEA	go_function=glutamine synthetase activity|0004356||IEA
BPC2_N2613_R1_001_contig_2	CDS	UOV92_00605	guanine deaminase	GO:0006147,GO:0008892	guaD		go_process=guanine catabolic process|0006147||IEA	go_function=guanine deaminase activity|0008892||IEA
BPC2_N2613_R1_001_contig_2	CDS	UOV92_00875	arginase	GO:0019547,GO:0004053	rocF		go_process=arginine catabolic process to ornithine|0019547||IEA	go_function=arginase activity|0004053||IEA
BPC2_N2613_R1_001_contig_2	CDS	UOV92_01165	spore cortex-lytic enzyme	GO:0009847,GO:0003824	sleB		go_process=spore germination|0009847||IEA	go_function=catalytic activity|0003824||IEA
BPC2_N2613_R1_001_contig_2	CDS	UOV92_01180	(d)CMP kinase	GO:0015949,GO:0004127	cmk		go_process=nucleobase-containing small molecule interconversion|0015949||IEA	go_function=cytidylate kinase activity|0004127||IEA
BPC2_N2613_R1_001_contig_2	CDS	UOV92_01210	stage IV sporulation protein A	GO:0030436,GO:0003674	spoIVA		go_process=asexual sporulation|0030436||IEA	go_function=molecular_function|0003674||IEA
BPC2_N2613_R1_001_contig_2	CDS	UOV92_01220	GTP cyclohydrolase I FolE	GO:0042559,GO:0046654,GO:0003934	folE		go_process=pteridine-containing compound biosynthetic process|0042559||IEA,tetrahydrofolate biosynthetic process|0046654||IEA	go_function=GTP cyclohydrolase I activity|0003934||IEA
BPC2_N2613_R1_001_contig_2	CDS	UOV92_01225	trp RNA-binding attenuation protein MtrB	GO:0006353,GO:0003723	mtrB		go_process=DNA-templated transcription termination|0006353||IEA	go_function=RNA binding|0003723||IEA
BPC2_N2613_R1_001_contig_2	CDS	UOV92_01240	heptaprenyl diphosphate synthase component II	GO:0009234,GO:0000010	hepT		go_process=menaquinone biosynthetic process|0009234||IEA	go_function=trans-hexaprenyltranstransferase activity|0000010||IEA
BPC2_N2613_R1_001_contig_2	CDS	UOV92_01275	chorismate synthase	GO:0009073,GO:0004107	aroC		go_process=aromatic amino acid family biosynthetic process|0009073||IEA	go_function=chorismate synthase activity|0004107||IEA
BPC2_N2613_R1_001_contig_2	CDS	UOV92_01280	3-dehydroquinate synthase	GO:0009423,GO:0003856	aroB		go_process=chorismate biosynthetic process|0009423||IEA	go_function=3-dehydroquinate synthase activity|0003856||IEA
BPC2_N2613_R1_001_contig_2	CDS	UOV92_01285	chorismate mutase	GO:0009073,GO:0004106	aroH		go_process=aromatic amino acid family biosynthetic process|0009073||IEA	go_function=chorismate mutase activity|0004106||IEA
BPC2_N2613_R1_001_contig_2	CDS	UOV92_01290	histidinol-phosphate transaminase	GO:0000105,GO:0004400	hisC		go_process=histidine biosynthetic process|0000105||IEA	go_function=histidinol-phosphate transaminase activity|0004400||IEA
BPC2_N2613_R1_001_contig_2	CDS	UOV92_01300	3-phosphoshikimate 1-carboxyvinyltransferase	GO:0009423,GO:0003866	aroA		go_process=chorismate biosynthetic process|0009423||IEA	go_function=3-phosphoshikimate 1-carboxyvinyltransferase activity|0003866||IEA
BPC2_N2613_R1_001_contig_2	CDS	UOV92_01355	4-hydroxy-tetrahydrodipicolinate reductase	GO:0009089,GO:0008839	dapB		go_process=lysine biosynthetic process via diaminopimelate|0009089||IEA	go_function=4-hydroxy-tetrahydrodipicolinate reductase|0008839||IEA
BPC2_N2613_R1_001_contig_2	CDS	UOV92_01360	methylglyoxal synthase	GO:0006007,GO:0019242,GO:0008929	mgsA		go_process=glucose catabolic process|0006007||IEA,methylglyoxal biosynthetic process|0019242||IEA	go_function=methylglyoxal synthase activity|0008929||IEA
BPC2_N2613_R1_001_contig_2	CDS	UOV92_01395	3-methyl-2-oxobutanoate hydroxymethyltransferase	GO:0015940,GO:0003864	panB		go_process=pantothenate biosynthetic process|0015940||IEA	go_function=3-methyl-2-oxobutanoate hydroxymethyltransferase activity|0003864||IEA
BPC2_N2613_R1_001_contig_2	CDS	UOV92_01400	pantoate--beta-alanine ligase	GO:0015940,GO:0004592	panC		go_process=pantothenate biosynthetic process|0015940||IEA	go_function=pantoate-beta-alanine ligase activity|0004592||IEA
BPC2_N2613_R1_001_contig_2	CDS	UOV92_01405	aspartate 1-decarboxylase	GO:0015940,GO:0004068	panD		go_process=pantothenate biosynthetic process|0015940||IEA	go_function=aspartate 1-decarboxylase activity|0004068||IEA
BPC2_N2613_R1_001_contig_2	CDS	UOV92_01415	ATP-dependent DNA helicase DinG	GO:0006260,GO:0008408	dinG		go_process=DNA replication|0006260||IEA	go_function=3'-5' exonuclease activity|0008408||IEA
BPC2_N2613_R1_001_contig_2	CDS	UOV92_01460	dihydropyrimidinase	GO:0008152,GO:0004157	hydA		go_process=metabolic process|0008152||IEA	go_function=dihydropyrimidinase activity|0004157||IEA
BPC2_N2613_R1_001_contig_2	CDS	UOV92_01470	NAD-dependent dihydropyrimidine dehydrogenase subunit PreA	GO:0006210,GO:0006212,GO:0017113	preA		go_process=thymine catabolic process|0006210||IEA,uracil catabolic process|0006212||IEA	go_function=dihydropyrimidine dehydrogenase (NADP+) activity|0017113||IEA
BPC2_N2613_R1_001_contig_2	CDS	UOV92_01610	spore photoproduct lyase	GO:0006290,GO:0046500,GO:0016830,GO:0051539	splB		go_process=pyrimidine dimer repair|0006290||IEA,S-adenosylmethionine metabolic process|0046500||IEA	go_function=carbon-carbon lyase activity|0016830||IEA,4 iron%2C 4 sulfur cluster binding|0051539||IEA
BPC2_N2613_R1_001_contig_2	CDS	UOV92_01700	carbamate kinase	GO:0006520,GO:0008804	arcC		go_process=amino acid metabolic process|0006520||IEA	go_function=carbamate kinase activity|0008804||IEA
BPC2_N2613_R1_001_contig_2	CDS	UOV92_01770	asparagine--tRNA ligase	GO:0006421,GO:0004816,GO:0005524	asnS		go_process=asparaginyl-tRNA aminoacylation|0006421||IEA	go_function=asparagine-tRNA ligase activity|0004816||IEA,ATP binding|0005524||IEA
BPC2_N2613_R1_001_contig_2	CDS	UOV92_01780	endonuclease III	GO:0006281,GO:0003906	nth		go_process=DNA repair|0006281||IEA	go_function=DNA-(apurinic or apyrimidinic site) endonuclease activity|0003906||IEA
BPC2_N2613_R1_001_contig_2	CDS	UOV92_01795	Holliday junction resolvase RecU	GO:0006281,GO:0003676,GO:0004518	recU		go_process=DNA repair|0006281||IEA	go_function=nucleic acid binding|0003676||IEA,nuclease activity|0004518||IEA
BPC2_N2613_R1_001_contig_2	CDS	UOV92_01885	ethanolamine ammonia-lyase subunit EutC	GO:0006520,GO:0008851	eutC		go_process=amino acid metabolic process|0006520||IEA	go_function=ethanolamine ammonia-lyase activity|0008851||IEA
BPC2_N2613_R1_001_contig_2	CDS	UOV92_01925	malate dehydrogenase	GO:0005975,GO:0016616	mdh		go_process=carbohydrate metabolic process|0005975||IEA	go_function=oxidoreductase activity%2C acting on the CH-OH group of donors%2C NAD or NADP as acceptor|0016616||IEA
BPC2_N2613_R1_001_contig_2	CDS	UOV92_00945	BMP family ABC transporter substrate-binding protein	GO:0042626,GO:0140359,GO:0055052				go_function=ATPase-coupled transmembrane transporter activity|0042626||IEA,ABC-type transporter activity|0140359||IEA	go_function=protein-N(PI)-phosphohistidine-sugar phosphotransferase activity|0008982||IEA
BPC2_N2613_R1_001_contig_2	CDS	UOV92_00580	bifunctional diaminohydroxyphosphoribosylaminopyrimidine deaminase/5-amino-6-(5-phosphoribosylamino)uracil reductase RibD	GO:0008703,GO:0008835	ribD			go_function=5-amino-6-(5-phosphoribosylamino)uracil reductase activity|0008703||IEA,diaminohydroxyphosphoribosylaminopyrimidine deaminase activity|0008835||IEA
BPC2_N2613_R1_001_contig_2	CDS	UOV92_00595	N-methyl-L-tryptophan oxidase	GO:0050131	solA			go_function=N-methyl-L-amino-acid oxidase activity|0050131||IEA
BPC2_N2613_R1_001_contig_2	CDS	UOV92_01055	ABC-F type ribosomal protection protein	GO:0003677,GO:0005524,GO:0016887	abc-f			go_function=DNA binding|0003677||IEA,ATP binding|0005524||IEA,ATP hydrolysis activity|0016887||IEA
BPC2_N2613_R1_001_contig_2	CDS	UOV92_01160	glutamic-type intramembrane protease PrsW	GO:0070007	prsW			go_function=glutamic-type endopeptidase activity|0070007||IEA
BPC2_N2613_R1_001_contig_2	CDS	UOV92_01185	30S ribosomal protein S1	GO:0003676	rpsA			go_function=nucleic acid binding|0003676||IEA
BPC2_N2613_R1_001_contig_2	CDS	UOV92_01245	nucleoside-diphosphate kinase	GO:0004550	ndk			go_function=nucleoside diphosphate kinase activity|0004550||IEA
BPC2_N2613_R1_001_contig_2	CDS	UOV92_01545	ABC-F type ribosomal protection protein	GO:0003677,GO:0005524,GO:0016887	abc-f			go_function=DNA binding|0003677||IEA,ATP binding|0005524||IEA,ATP hydrolysis activity|0016887||IEA
BPC2_N2613_R1_001_contig_2	CDS	UOV92_01550	riboflavin synthase	GO:0004746	ribE			go_function=riboflavin synthase activity|0004746||IEA
BPC2_N2613_R1_001_contig_2	CDS	UOV92_01555	3%2C4-dihydroxy-2-butanone-4-phosphate synthase	GO:0008686	ribB			go_function=3%2C4-dihydroxy-2-butanone-4-phosphate synthase activity|0008686||IEA
BPC2_N2613_R1_001_contig_2	CDS	UOV92_01685	acyl-CoA synthetase FdrA	GO:0003824	fdrA			go_function=catalytic activity|0003824||IEA
BPC2_N2613_R1_001_contig_2	CDS	UOV92_00015	NUDIX domain-containing protein	GO:0016787				go_function=hydrolase activity|0016787||IEA
BPC2_N2613_R1_001_contig_2	CDS	UOV92_00050	M1 family metallopeptidase	GO:0004177,GO:0008237,GO:0008270				go_function=aminopeptidase activity|0004177||IEA,metallopeptidase activity|0008237||IEA,zinc ion binding|0008270||IEA
BPC2_N2613_R1_001_contig_2	CDS	UOV92_00075	PadR family transcriptional regulator	GO:0003677				go_function=DNA binding|0003677||IEA
BPC2_N2613_R1_001_contig_2	CDS	UOV92_00095	PLP-dependent aminotransferase family protein	GO:0030170				go_function=pyridoxal phosphate binding|0030170||IEA
BPC2_N2613_R1_001_contig_2	CDS	UOV92_00100	serine hydrolase domain-containing protein	GO:0016787				go_function=hydrolase activity|0016787||IEA
BPC2_N2613_R1_001_contig_2	CDS	UOV92_00125	M1 family metallopeptidase	GO:0004177,GO:0008237,GO:0008270				go_function=aminopeptidase activity|0004177||IEA,metallopeptidase activity|0008237||IEA,zinc ion binding|0008270||IEA
BPC2_N2613_R1_001_contig_2	CDS	UOV92_00195	MarR family transcriptional regulator	GO:0003677,GO:0003700				go_function=DNA binding|0003677||IEA,DNA-binding transcription factor activity|0003700||IEA
BPC2_N2613_R1_001_contig_2	CDS	UOV92_00200	acyltransferase family protein	GO:0016747				go_function=acyltransferase activity%2C transferring groups other than amino-acyl groups|0016747||IEA
BPC2_N2613_R1_001_contig_2	CDS	UOV92_00205	phage holin	GO:0140911				go_function=pore-forming activity|0140911||IEA
BPC2_N2613_R1_001_contig_2	CDS	UOV92_00245	helix-turn-helix transcriptional regulator	GO:0003677				go_function=DNA binding|0003677||IEA
BPC2_N2613_R1_001_contig_2	CDS	UOV92_00255	GNAT family N-acetyltransferase	GO:0008080				go_function=N-acetyltransferase activity|0008080||IEA
BPC2_N2613_R1_001_contig_2	CDS	UOV92_00280	sensor histidine kinase	GO:0000155,GO:0005524				go_function=phosphorelay sensor kinase activity|0000155||IEA,ATP binding|0005524||IEA
BPC2_N2613_R1_001_contig_2	CDS	UOV92_00315	alpha/beta hydrolase	GO:0016787				go_function=hydrolase activity|0016787||IEA
BPC2_N2613_R1_001_contig_2	CDS	UOV92_00320	acetyl-CoA C-acetyltransferase	GO:0016747				go_function=acyltransferase activity%2C transferring groups other than amino-acyl groups|0016747||IEA
BPC2_N2613_R1_001_contig_2	CDS	UOV92_00330	GNAT family N-acetyltransferase	GO:0008080				go_function=N-acetyltransferase activity|0008080||IEA
BPC2_N2613_R1_001_contig_2	CDS	UOV92_00340	aldo/keto reductase	GO:0016616				go_function=oxidoreductase activity%2C acting on the CH-OH group of donors%2C NAD or NADP as acceptor|0016616||IEA
BPC2_N2613_R1_001_contig_2	CDS	UOV92_00345	NUDIX hydrolase	GO:0046872				go_function=metal ion binding|0046872||IEA
BPC2_N2613_R1_001_contig_2	CDS	UOV92_00400	GNAT family N-acetyltransferase	GO:0008080				go_function=N-acetyltransferase activity|0008080||IEA
BPC2_N2613_R1_001_contig_2	CDS	UOV92_00430	pseudouridine synthase	GO:0009982				go_function=pseudouridine synthase activity|0009982||IEA
BPC2_N2613_R1_001_contig_2	CDS	UOV92_00470	ECF transporter S component	GO:0022857				go_function=transmembrane transporter activity|0022857||IEA
BPC2_N2613_R1_001_contig_2	CDS	UOV92_00490	NUDIX hydrolase	GO:0046872				go_function=metal ion binding|0046872||IEA
BPC2_N2613_R1_001_contig_2	CDS	UOV92_00505	GNAT family N-acetyltransferase	GO:0008080				go_function=N-acetyltransferase activity|0008080||IEA
BPC2_N2613_R1_001_contig_2	CDS	UOV92_00510	GNAT family N-acetyltransferase	GO:0008080,GO:0016747				go_function=N-acetyltransferase activity|0008080||IEA,acyltransferase activity%2C transferring groups other than amino-acyl groups|0016747||IEA
BPC2_N2613_R1_001_contig_2	CDS	UOV92_00545	multidrug efflux SMR transporter	GO:0022857				go_function=transmembrane transporter activity|0022857||IEA
BPC2_N2613_R1_001_contig_2	CDS	UOV92_00550	multidrug efflux SMR transporter	GO:0022857				go_function=transmembrane transporter activity|0022857||IEA
BPC2_N2613_R1_001_contig_2	CDS	UOV92_00585	FAD-dependent monooxygenase	GO:0071949				go_function=FAD binding|0071949||IEA
BPC2_N2613_R1_001_contig_2	CDS	UOV92_00620	class I SAM-dependent methyltransferase	GO:0008168,GO:1904047				go_function=methyltransferase activity|0008168||IEA,S-adenosyl-L-methionine binding|1904047||IEA
BPC2_N2613_R1_001_contig_2	CDS	UOV92_00655	ABC transporter ATP-binding protein	GO:0005524				go_function=ATP binding|0005524||IEA
BPC2_N2613_R1_001_contig_2	CDS	UOV92_00660	ABC transporter permease	GO:0042626,GO:0140359				go_function=ATPase-coupled transmembrane transporter activity|0042626||IEA,ABC-type transporter activity|0140359||IEA
BPC2_N2613_R1_001_contig_2	CDS	UOV92_00665	ABC transporter ATP-binding protein	GO:0005524				go_function=ATP binding|0005524||IEA
BPC2_N2613_R1_001_contig_2	CDS	UOV92_00730	ABC transporter ATP-binding protein	GO:0005524				go_function=ATP binding|0005524||IEA
BPC2_N2613_R1_001_contig_2	CDS	UOV92_00755	cyclopropane-fatty-acyl-phospholipid synthase family protein	GO:0008757,GO:1904047				go_function=S-adenosylmethionine-dependent methyltransferase activity|0008757||IEA,S-adenosyl-L-methionine binding|1904047||IEA
BPC2_N2613_R1_001_contig_2	CDS	UOV92_00760	putative quinol monooxygenase	GO:0004497				go_function=monooxygenase activity|0004497||IEA
BPC2_N2613_R1_001_contig_2	CDS	UOV92_00765	helix-turn-helix domain-containing protein	GO:0003677				go_function=DNA binding|0003677||IEA
BPC2_N2613_R1_001_contig_2	CDS	UOV92_00770	GntR family transcriptional regulator	GO:0003700				go_function=DNA-binding transcription factor activity|0003700||IEA
BPC2_N2613_R1_001_contig_2	CDS	UOV92_00785	GNAT family N-acetyltransferase	GO:0008080,GO:0016747				go_function=N-acetyltransferase activity|0008080||IEA,acyltransferase activity%2C transferring groups other than amino-acyl groups|0016747||IEA
BPC2_N2613_R1_001_contig_2	CDS	UOV92_00825	glucose 1-dehydrogenase	GO:0016491				go_function=oxidoreductase activity|0016491||IEA
BPC2_N2613_R1_001_contig_2	CDS	UOV92_00830	Rrf2 family transcriptional regulator	GO:0003677,GO:0003700				go_function=DNA binding|0003677||IEA,DNA-binding transcription factor activity|0003700||IEA
BPC2_N2613_R1_001_contig_2	CDS	UOV92_00840	flavin reductase family protein	GO:0010181,GO:0016646				go_function=FMN binding|0010181||IEA,oxidoreductase activity%2C acting on the CH-NH group of donors%2C NAD or NADP as acceptor|0016646||IEA
BPC2_N2613_R1_001_contig_2	CDS	UOV92_00860	acyltransferase	GO:0016747				go_function=acyltransferase activity%2C transferring groups other than amino-acyl groups|0016747||IEA
BPC2_N2613_R1_001_contig_2	CDS	UOV92_00935	glucose 1-dehydrogenase	GO:0016491				go_function=oxidoreductase activity|0016491||IEA
BPC2_N2613_R1_001_contig_2	CDS	UOV92_00970	ABC transporter ATP-binding protein	GO:0005524,GO:0016887,GO:0042626,GO:0140359				go_function=ATP binding|0005524||IEA,ATP hydrolysis activity|0016887||IEA,ATPase-coupled transmembrane transporter activity|0042626||IEA,ABC-type transporter activity|0140359||IEA
BPC2_N2613_R1_001_contig_2	CDS	UOV92_01005	MmcQ/YjbR family DNA-binding protein	GO:0003677				go_function=DNA binding|0003677||IEA
BPC2_N2613_R1_001_contig_2	CDS	UOV92_01010	GIY-YIG nuclease family protein	GO:0004518				go_function=nuclease activity|0004518||IEA
BPC2_N2613_R1_001_contig_2	CDS	UOV92_01030	ABC transporter ATP-binding protein	GO:0005524				go_function=ATP binding|0005524||IEA
BPC2_N2613_R1_001_contig_2	CDS	UOV92_01040	LytTR family DNA-binding domain-containing protein	GO:0003677				go_function=DNA binding|0003677||IEA
BPC2_N2613_R1_001_contig_2	CDS	UOV92_01060	GNAT family N-acetyltransferase	GO:0008080				go_function=N-acetyltransferase activity|0008080||IEA
BPC2_N2613_R1_001_contig_2	CDS	UOV92_01115	ferredoxin	GO:0005506,GO:0009055,GO:0051539				go_function=iron ion binding|0005506||IEA,electron transfer activity|0009055||IEA,4 iron%2C 4 sulfur cluster binding|0051539||IEA
BPC2_N2613_R1_001_contig_2	CDS	UOV92_01125	ATP-dependent DNA helicase RecQ	GO:0016887,GO:0043138				go_function=ATP hydrolysis activity|0016887||IEA,3'-5' DNA helicase activity|0043138||IEA
BPC2_N2613_R1_001_contig_2	CDS	UOV92_01310	ReoY family proteolytic degradation factor	GO:0005515				go_function=protein binding|0005515||IEA
BPC2_N2613_R1_001_contig_2	CDS	UOV92_01330	c-type cytochrome	GO:0009055,GO:0020037				go_function=electron transfer activity|0009055||IEA,heme binding|0020037||IEA
BPC2_N2613_R1_001_contig_2	CDS	UOV92_01390	PadR family transcriptional regulator	GO:0003677				go_function=DNA binding|0003677||IEA
BPC2_N2613_R1_001_contig_2	CDS	UOV92_01420	isocitrate lyase/phosphoenolpyruvate mutase family protein	GO:0003824				go_function=catalytic activity|0003824||IEA
BPC2_N2613_R1_001_contig_2	CDS	UOV92_01580	GNAT family N-acetyltransferase	GO:0008080,GO:0016747				go_function=N-acetyltransferase activity|0008080||IEA,acyltransferase activity%2C transferring groups other than amino-acyl groups|0016747||IEA
BPC2_N2613_R1_001_contig_2	CDS	UOV92_01650	NAD(P)H-dependent oxidoreductase	GO:0008753,GO:0010181,GO:0050136				go_function=NADPH dehydrogenase (quinone) activity|0008753||IEA,FMN binding|0010181||IEA,NADH dehydrogenase (quinone) activity|0050136||IEA
BPC2_N2613_R1_001_contig_2	CDS	UOV92_01665	ABC transporter ATP-binding protein	GO:0005524,GO:0042626				go_function=ATP binding|0005524||IEA,ATPase-coupled transmembrane transporter activity|0042626||IEA
BPC2_N2613_R1_001_contig_2	CDS	UOV92_01675	ankyrin repeat domain-containing protein	GO:0005515				go_function=protein binding|0005515||IEA
BPC2_N2613_R1_001_contig_2	CDS	UOV92_01735	endonuclease	GO:0004518				go_function=nuclease activity|0004518||IEA
BPC2_N2613_R1_001_contig_2	CDS	UOV92_01790	PBP1A family penicillin-binding protein	GO:0008658				go_function=penicillin binding|0008658||IEA
BPC2_N2613_R1_001_contig_2	CDS	UOV92_01810	DEAD/DEAH box helicase	GO:0003676,GO:0004386,GO:0005524,GO:0016887				go_function=nucleic acid binding|0003676||IEA,helicase activity|0004386||IEA,ATP binding|0005524||IEA,ATP hydrolysis activity|0016887||IEA
BPC2_N2613_R1_001_contig_2	CDS	UOV92_01845	ATP-dependent DNA helicase	GO:0003677,GO:0004386,GO:0005524				go_function=DNA binding|0003677||IEA,helicase activity|0004386||IEA,ATP binding|0005524||IEA
BPC2_N2613_R1_001_contig_2	CDS	UOV92_01930	AraC family transcriptional regulator	GO:0043565				go_function=sequence-specific DNA binding|0043565||IEA
BPC2_N2613_R1_001_contig_2	CDS	UOV92_01960	GNAT family N-acetyltransferase	GO:0008080,GO:0016747				go_function=N-acetyltransferase activity|0008080||IEA,acyltransferase activity%2C transferring groups other than amino-acyl groups|0016747||IEA
BPC2_N2613_R1_001_contig_2	CDS	UOV92_00285	cell wall-active antibiotics response protein LiaF		liaF
BPC2_N2613_R1_001_contig_2	CDS	UOV92_00300	sporulation inhibitor of replication protein SirA		sirA
BPC2_N2613_R1_001_contig_2	CDS	UOV92_00460	RNA polymerase sigma factor SigX		sigX
BPC2_N2613_R1_001_contig_2	CDS	UOV92_00780	inner membrane protein YiaA		yiaA
BPC2_N2613_R1_001_contig_2	CDS	UOV92_01505	peptidoglycan editing factor PgeF		pgeF
BPC2_N2613_R1_001_contig_2	CDS	UOV92_01825	cell division regulator GpsB		gpsB
BPC2_N2613_R1_001_contig_2	CDS	UOV92_01860	ethanolamine utilization protein EutH		eutH
BPC2_N2613_R1_001_contig_2	RNase_P_RNA	UOV92_01830	RNase P RNA component class B		rnpB
BPC2_N2613_R1_001_contig_2	CDS	UOV92_00010	AAA family ATPase
BPC2_N2613_R1_001_contig_2	CDS	UOV92_00030	hypothetical protein
BPC2_N2613_R1_001_contig_2	CDS	UOV92_00035	MBL fold metallo-hydrolase
BPC2_N2613_R1_001_contig_2	CDS	UOV92_00040	hypothetical protein
BPC2_N2613_R1_001_contig_2	CDS	UOV92_00045	hypothetical protein
BPC2_N2613_R1_001_contig_2	CDS	UOV92_00055	GNAT family N-acetyltransferase
BPC2_N2613_R1_001_contig_2	CDS	UOV92_00060	hypothetical protein
BPC2_N2613_R1_001_contig_2	CDS	UOV92_00065	SRPBCC domain-containing protein
BPC2_N2613_R1_001_contig_2	CDS	UOV92_00070	SgcJ/EcaC family oxidoreductase
BPC2_N2613_R1_001_contig_2	CDS	UOV92_00080	AraC family transcriptional regulator
BPC2_N2613_R1_001_contig_2	CDS	UOV92_00085	proline dehydrogenase family protein
BPC2_N2613_R1_001_contig_2	CDS	UOV92_00105	hypothetical protein
BPC2_N2613_R1_001_contig_2	CDS	UOV92_00110	YafY family protein
BPC2_N2613_R1_001_contig_2	CDS	UOV92_00115	DinB family protein
BPC2_N2613_R1_001_contig_2	CDS	UOV92_00120	EVE domain-containing protein
BPC2_N2613_R1_001_contig_2	CDS	UOV92_00130	hypothetical protein
BPC2_N2613_R1_001_contig_2	CDS	UOV92_00150	DUF2785 domain-containing protein
BPC2_N2613_R1_001_contig_2	CDS	UOV92_00155	integrase
BPC2_N2613_R1_001_contig_2	CDS	UOV92_00160	DinB family protein
BPC2_N2613_R1_001_contig_2	CDS	UOV92_00170	DUF4179 domain-containing protein
BPC2_N2613_R1_001_contig_2	CDS	UOV92_00175	YrzI family small protein
BPC2_N2613_R1_001_contig_2	CDS	UOV92_00180	DNA/RNA non-specific endonuclease
BPC2_N2613_R1_001_contig_2	CDS	UOV92_00185	DUF981 family protein
BPC2_N2613_R1_001_contig_2	CDS	UOV92_00210	DUF2339 domain-containing protein
BPC2_N2613_R1_001_contig_2	CDS	UOV92_00215	prepilin peptidase
BPC2_N2613_R1_001_contig_2	CDS	UOV92_00220	gamma-glutamyl-gamma-aminobutyrate hydrolase family protein
BPC2_N2613_R1_001_contig_2	CDS	UOV92_00230	hypothetical protein
BPC2_N2613_R1_001_contig_2	CDS	UOV92_00250	DJ-1/PfpI family protein
BPC2_N2613_R1_001_contig_2	CDS	UOV92_00260	DUF896 domain-containing protein
BPC2_N2613_R1_001_contig_2	CDS	UOV92_00270	hypothetical protein
BPC2_N2613_R1_001_contig_2	CDS	UOV92_00290	PspA/IM30 family protein
BPC2_N2613_R1_001_contig_2	CDS	UOV92_00295	ABC transporter permease
BPC2_N2613_R1_001_contig_2	CDS	UOV92_00305	YneF family protein
BPC2_N2613_R1_001_contig_2	CDS	UOV92_00325	YqkE family protein
BPC2_N2613_R1_001_contig_2	CDS	UOV92_00335	VanZ family protein
BPC2_N2613_R1_001_contig_2	CDS	UOV92_00350	hypothetical protein
BPC2_N2613_R1_001_contig_2	CDS	UOV92_00405	DUF309 domain-containing protein
BPC2_N2613_R1_001_contig_2	CDS	UOV92_00410	segregation/condensation protein A
BPC2_N2613_R1_001_contig_2	CDS	UOV92_00425	hypothetical protein
BPC2_N2613_R1_001_contig_2	CDS	UOV92_00440	cytochrome c biogenesis protein ResB
BPC2_N2613_R1_001_contig_2	CDS	UOV92_00455	ATP-binding protein
BPC2_N2613_R1_001_contig_2	CDS	UOV92_00465	RNA polymerase subunit sigma
BPC2_N2613_R1_001_contig_2	CDS	UOV92_00485	sporulation protein Cse60
BPC2_N2613_R1_001_contig_2	CDS	UOV92_00495	AraC family transcriptional regulator
BPC2_N2613_R1_001_contig_2	CDS	UOV92_00500	pyridoxamine 5'-phosphate oxidase family protein
BPC2_N2613_R1_001_contig_2	CDS	UOV92_00515	Parvovirus coat protein VP1-like protein
BPC2_N2613_R1_001_contig_2	CDS	UOV92_00520	DUF418 domain-containing protein
BPC2_N2613_R1_001_contig_2	CDS	UOV92_00525	hypothetical protein
BPC2_N2613_R1_001_contig_2	CDS	UOV92_00530	glutathionylspermidine synthase family protein
BPC2_N2613_R1_001_contig_2	CDS	UOV92_00535	YbaK/EbsC family protein
BPC2_N2613_R1_001_contig_2	CDS	UOV92_00540	substrate-binding domain-containing protein
BPC2_N2613_R1_001_contig_2	CDS	UOV92_00555	glycine betaine ABC transporter substrate-binding protein
BPC2_N2613_R1_001_contig_2	CDS	UOV92_00560	proline/glycine betaine ABC transporter permease
BPC2_N2613_R1_001_contig_2	CDS	UOV92_00565	glycine betaine/L-proline ABC transporter ATP-binding protein
BPC2_N2613_R1_001_contig_2	CDS	UOV92_00575	GTP cyclohydrolase II
BPC2_N2613_R1_001_contig_2	CDS	UOV92_00590	hypothetical protein
BPC2_N2613_R1_001_contig_2	CDS	UOV92_00610	LysR family transcriptional regulator
BPC2_N2613_R1_001_contig_2	CDS	UOV92_00615	YbfB/YjiJ family MFS transporter
BPC2_N2613_R1_001_contig_2	CDS	UOV92_00625	hypothetical protein
BPC2_N2613_R1_001_contig_2	CDS	UOV92_00630	8-oxo-dGTP diphosphatase
BPC2_N2613_R1_001_contig_2	CDS	UOV92_00635	GrpB family protein
BPC2_N2613_R1_001_contig_2	CDS	UOV92_00640	DUF523 domain-containing protein
BPC2_N2613_R1_001_contig_2	CDS	UOV92_00645	DUF4184 family protein
BPC2_N2613_R1_001_contig_2	CDS	UOV92_00650	ABC transporter permease
BPC2_N2613_R1_001_contig_2	CDS	UOV92_00670	TetR/AcrR family transcriptional regulator C-terminal domain-containing protein
BPC2_N2613_R1_001_contig_2	CDS	UOV92_00675	hypothetical protein
BPC2_N2613_R1_001_contig_2	CDS	UOV92_00680	rRNA adenine N-6-methyltransferase family protein
BPC2_N2613_R1_001_contig_2	CDS	UOV92_00695	ATP-binding protein
BPC2_N2613_R1_001_contig_2	CDS	UOV92_00700	hypothetical protein
BPC2_N2613_R1_001_contig_2	CDS	UOV92_00705	LysR family transcriptional regulator
BPC2_N2613_R1_001_contig_2	CDS	UOV92_00710	YbfB/YjiJ family MFS transporter
BPC2_N2613_R1_001_contig_2	CDS	UOV92_00720	transcriptional regulator
BPC2_N2613_R1_001_contig_2	CDS	UOV92_00725	PLD nuclease N-terminal domain-containing protein
BPC2_N2613_R1_001_contig_2	CDS	UOV92_00745	hypothetical protein
BPC2_N2613_R1_001_contig_2	CDS	UOV92_00750	aldo/keto reductase
BPC2_N2613_R1_001_contig_2	CDS	UOV92_00775	2%2C3-butanediol dehydrogenase
BPC2_N2613_R1_001_contig_2	CDS	UOV92_00795	ATP-binding protein
BPC2_N2613_R1_001_contig_2	CDS	UOV92_00815	hypothetical protein
BPC2_N2613_R1_001_contig_2	CDS	UOV92_00820	Cfr family 23S rRNA (adenine(2503)-C(8))-methyltransferase
BPC2_N2613_R1_001_contig_2	CDS	UOV92_00835	NAD(P)/FAD-dependent oxidoreductase
BPC2_N2613_R1_001_contig_2	CDS	UOV92_00845	CBO0543 family protein
BPC2_N2613_R1_001_contig_2	CDS	UOV92_00850	DUF5068 domain-containing protein
BPC2_N2613_R1_001_contig_2	CDS	UOV92_00885	DUF817 domain-containing protein
BPC2_N2613_R1_001_contig_2	CDS	UOV92_00890	pyridoxamine 5'-phosphate oxidase family protein
BPC2_N2613_R1_001_contig_2	CDS	UOV92_00910	hypothetical protein
BPC2_N2613_R1_001_contig_2	CDS	UOV92_00915	CamS family sex pheromone protein
BPC2_N2613_R1_001_contig_2	CDS	UOV92_00920	TIGR03943 family protein
BPC2_N2613_R1_001_contig_2	CDS	UOV92_00975	ABC transporter substrate-binding protein
BPC2_N2613_R1_001_contig_2	CDS	UOV92_00985	MBL fold metallo-hydrolase
BPC2_N2613_R1_001_contig_2	CDS	UOV92_00990	hypothetical protein
BPC2_N2613_R1_001_contig_2	CDS	UOV92_00995	M48 family metallopeptidase
BPC2_N2613_R1_001_contig_2	CDS	UOV92_01015	DUF2087 domain-containing protein
BPC2_N2613_R1_001_contig_2	CDS	UOV92_01020	metal-binding protein ZinT
BPC2_N2613_R1_001_contig_2	CDS	UOV92_01035	DUF3021 domain-containing protein
BPC2_N2613_R1_001_contig_2	CDS	UOV92_01045	AbrB family transcriptional regulator
BPC2_N2613_R1_001_contig_2	CDS	UOV92_01050	RAxF-45 family protein
BPC2_N2613_R1_001_contig_2	CDS	UOV92_01065	hypothetical protein
BPC2_N2613_R1_001_contig_2	CDS	UOV92_01070	hypothetical protein
BPC2_N2613_R1_001_contig_2	CDS	UOV92_01075	hypothetical protein
BPC2_N2613_R1_001_contig_2	CDS	UOV92_01080	flotillin family protein
BPC2_N2613_R1_001_contig_2	CDS	UOV92_01085	GNAT family protein
BPC2_N2613_R1_001_contig_2	CDS	UOV92_01105	SDR family oxidoreductase
BPC2_N2613_R1_001_contig_2	CDS	UOV92_01110	hypothetical protein
BPC2_N2613_R1_001_contig_2	CDS	UOV92_01120	helix-turn-helix domain-containing protein
BPC2_N2613_R1_001_contig_2	CDS	UOV92_01130	LysM peptidoglycan-binding domain-containing protein
BPC2_N2613_R1_001_contig_2	CDS	UOV92_01135	metallophosphoesterase family protein
BPC2_N2613_R1_001_contig_2	CDS	UOV92_01150	aminotransferase class V-fold PLP-dependent enzyme
BPC2_N2613_R1_001_contig_2	CDS	UOV92_01155	asparaginase
BPC2_N2613_R1_001_contig_2	CDS	UOV92_01175	flagellar brake domain-containing protein
BPC2_N2613_R1_001_contig_2	CDS	UOV92_01200	DUF2768 domain-containing protein
BPC2_N2613_R1_001_contig_2	CDS	UOV92_01205	hypothetical protein
BPC2_N2613_R1_001_contig_2	CDS	UOV92_01255	3-hydroxyacyl-CoA dehydrogenase
BPC2_N2613_R1_001_contig_2	CDS	UOV92_01260	long-chain fatty acid--CoA ligase
BPC2_N2613_R1_001_contig_2	CDS	UOV92_01265	hypothetical protein
BPC2_N2613_R1_001_contig_2	CDS	UOV92_01295	prephenate dehydrogenase
BPC2_N2613_R1_001_contig_2	CDS	UOV92_01305	tetratricopeptide repeat protein
BPC2_N2613_R1_001_contig_2	CDS	UOV92_01315	DUF2487 family protein
BPC2_N2613_R1_001_contig_2	CDS	UOV92_01320	ubiquinol-cytochrome c reductase iron-sulfur subunit
BPC2_N2613_R1_001_contig_2	CDS	UOV92_01335	DUF1405 domain-containing protein
BPC2_N2613_R1_001_contig_2	CDS	UOV92_01340	zinc metallopeptidase
BPC2_N2613_R1_001_contig_2	CDS	UOV92_01350	nucleotide pyrophosphohydrolase
BPC2_N2613_R1_001_contig_2	CDS	UOV92_01380	DUF4097 family beta strand repeat-containing protein
BPC2_N2613_R1_001_contig_2	CDS	UOV92_01385	DUF1700 domain-containing protein
BPC2_N2613_R1_001_contig_2	CDS	UOV92_01430	DNA-3-methyladenine glycosylase
BPC2_N2613_R1_001_contig_2	CDS	UOV92_01440	DUF378 domain-containing protein
BPC2_N2613_R1_001_contig_2	CDS	UOV92_01445	aspartate aminotransferase family protein
BPC2_N2613_R1_001_contig_2	CDS	UOV92_01450	PucR family transcriptional regulator ligand-binding domain-containing protein
BPC2_N2613_R1_001_contig_2	CDS	UOV92_01455	Zn-dependent hydrolase
BPC2_N2613_R1_001_contig_2	CDS	UOV92_01465	NAD(P)-dependent oxidoreductase
BPC2_N2613_R1_001_contig_2	CDS	UOV92_01475	NCS1 family transporter
BPC2_N2613_R1_001_contig_2	CDS	UOV92_01480	hypothetical protein
BPC2_N2613_R1_001_contig_2	CDS	UOV92_01510	hypothetical protein
BPC2_N2613_R1_001_contig_2	CDS	UOV92_01515	CAP domain-containing protein
BPC2_N2613_R1_001_contig_2	CDS	UOV92_01520	beta-propeller fold lactonase family protein
BPC2_N2613_R1_001_contig_2	CDS	UOV92_01525	VanW family protein
BPC2_N2613_R1_001_contig_2	CDS	UOV92_01540	hypothetical protein
BPC2_N2613_R1_001_contig_2	CDS	UOV92_01570	Spo0B domain-containing protein
BPC2_N2613_R1_001_contig_2	CDS	UOV92_01575	histidine phosphatase family protein
BPC2_N2613_R1_001_contig_2	CDS	UOV92_01585	TldD/PmbA family protein
BPC2_N2613_R1_001_contig_2	CDS	UOV92_01595	hypothetical protein
BPC2_N2613_R1_001_contig_2	CDS	UOV92_01600	copper amine oxidase N-terminal domain-containing protein
BPC2_N2613_R1_001_contig_2	CDS	UOV92_01605	transcriptional regulator SplA domain-containing protein
BPC2_N2613_R1_001_contig_2	CDS	UOV92_01615	NUDIX hydrolase
BPC2_N2613_R1_001_contig_2	CDS	UOV92_01620	arginine deiminase family protein
BPC2_N2613_R1_001_contig_2	CDS	UOV92_01630	YqcI/YcgG family protein
BPC2_N2613_R1_001_contig_2	CDS	UOV92_01635	hypothetical protein
BPC2_N2613_R1_001_contig_2	CDS	UOV92_01640	hypothetical protein
BPC2_N2613_R1_001_contig_2	CDS	UOV92_01670	PucR family transcriptional regulator ligand-binding domain-containing protein
BPC2_N2613_R1_001_contig_2	CDS	UOV92_01680	DUF2877 domain-containing protein
BPC2_N2613_R1_001_contig_2	CDS	UOV92_01690	DUF1116 domain-containing protein
BPC2_N2613_R1_001_contig_2	CDS	UOV92_01710	Zn-dependent hydrolase
BPC2_N2613_R1_001_contig_2	CDS	UOV92_01730	S8 family peptidase
BPC2_N2613_R1_001_contig_2	CDS	UOV92_01740	histidine kinase
BPC2_N2613_R1_001_contig_2	CDS	UOV92_01745	transposase
BPC2_N2613_R1_001_contig_2	CDS	UOV92_01750	multicopper oxidase
BPC2_N2613_R1_001_contig_2	CDS	UOV92_01755	tetratricopeptide repeat-containing diguanylate cyclase
BPC2_N2613_R1_001_contig_2	CDS	UOV92_01760	DUF5590 domain-containing protein
BPC2_N2613_R1_001_contig_2	CDS	UOV92_01775	DnaD domain-containing protein
BPC2_N2613_R1_001_contig_2	CDS	UOV92_01785	hypothetical protein
BPC2_N2613_R1_001_contig_2	CDS	UOV92_01800	endonuclease
BPC2_N2613_R1_001_contig_2	CDS	UOV92_01805	YppE family protein
BPC2_N2613_R1_001_contig_2	CDS	UOV92_01815	hypothetical protein
BPC2_N2613_R1_001_contig_2	CDS	UOV92_01820	ribonuclease H-like domain-containing protein
BPC2_N2613_R1_001_contig_2	CDS	UOV92_01835	EAL domain-containing protein
BPC2_N2613_R1_001_contig_2	CDS	UOV92_01840	class I SAM-dependent RNA methyltransferase
BPC2_N2613_R1_001_contig_2	CDS	UOV92_01850	histidine kinase N-terminal domain-containing protein
BPC2_N2613_R1_001_contig_2	CDS	UOV92_01865	BMC domain-containing protein
BPC2_N2613_R1_001_contig_2	CDS	UOV92_01875	ethanolamine ammonia-lyase reactivating factor EutA
BPC2_N2613_R1_001_contig_2	CDS	UOV92_01880	ethanolamine ammonia-lyase subunit EutB
BPC2_N2613_R1_001_contig_2	CDS	UOV92_01895	aldehyde dehydrogenase family protein
BPC2_N2613_R1_001_contig_2	CDS	UOV92_01900	BMC domain-containing protein
BPC2_N2613_R1_001_contig_2	CDS	UOV92_01905	phosphate propanoyltransferase
BPC2_N2613_R1_001_contig_2	CDS	UOV92_01910	phosphate propanoyltransferase
BPC2_N2613_R1_001_contig_2	CDS	UOV92_01915	EutN/CcmL family microcompartment protein
BPC2_N2613_R1_001_contig_2	CDS	UOV92_01920	BMC domain-containing protein
BPC2_N2613_R1_001_contig_2	CDS	UOV92_01940	S66 peptidase family protein
BPC2_N2613_R1_001_contig_2	CDS	UOV92_01945	helix-turn-helix transcriptional regulator
BPC2_N2613_R1_001_contig_2	CDS	UOV92_01950	hypothetical protein
BPC2_N2613_R1_001_contig_2	CDS	UOV92_01955	permease
BPC2_N2613_R1_001_contig_2	riboswitch
BPC2_N2613_R1_001_contig_2	riboswitch
BPC2_N2613_R1_001_contig_2	riboswitch
BPC2_N2613_R1_001_contig_2	riboswitch
BPC2_N2613_R1_001_contig_20	CDS	UOV92_21745	SH3 domain-containing C40 family peptidase	GO:0006508,GO:0008233,GO:0016787		go_component=ATP-binding cassette (ABC) transporter complex%2C substrate-binding subunit-containing|0055052||IEA	go_process=proteolysis|0006508||IEA
BPC2_N2613_R1_001_contig_20	CDS	UOV92_21575	iron ABC transporter permease	GO:0006826,GO:0042626,GO:0140359			go_process=iron ion transport|0006826||IEA		go_function=DNA binding|0003677||IEA
BPC2_N2613_R1_001_contig_20	CDS	UOV92_21615	response regulator transcription factor	GO:0000160,GO:0006355,GO:0003677			go_process=phosphorelay signal transduction system|0000160||IEA,regulation of DNA-templated transcription|0006355||IEA		go_function=DNA binding|0003677||IEA
BPC2_N2613_R1_001_contig_20	CDS	UOV92_21635	response regulator transcription factor	GO:0000160,GO:0006355,GO:0003677			go_process=phosphorelay signal transduction system|0000160||IEA,regulation of DNA-templated transcription|0006355||IEA		go_function=phosphorelay response regulator activity|0000156||IEA,protein histidine kinase activity|0004673||IEA,ATP binding|0005524||IEA
BPC2_N2613_R1_001_contig_20	CDS	UOV92_21640	HAMP domain-containing sensor histidine kinase	GO:0007165,GO:0000156,GO:0004673,GO:0005524			go_process=signal transduction|0007165||IEA		go_function=hydrolase activity|0016787||IEA
BPC2_N2613_R1_001_contig_20	CDS	UOV92_21705	HAD-IA family hydrolase	GO:0008152,GO:0016787			go_process=metabolic process|0008152||IEA		go_function=peptidase activity|0008233||IEA,hydrolase activity|0016787||IEA
BPC2_N2613_R1_001_contig_20	CDS	UOV92_21775	ABC transporter permease	GO:0055085			go_process=transmembrane transport|0055085||IEA
BPC2_N2613_R1_001_contig_20	CDS	UOV92_21625	CPBP family intramembrane glutamic endopeptidase	GO:0071586,GO:0004222,GO:0016020		go_component=membrane|0016020||IEA	go_process=CAAX-box protein processing|0071586||IEA	go_function=metalloendopeptidase activity|0004222||IEA
BPC2_N2613_R1_001_contig_20	CDS	UOV92_21680	UDP-N-acetylmuramoyl-tripeptide--D-alanyl-D-alanine ligase	GO:0009252,GO:0005524,GO:0047480	murF		go_process=peptidoglycan biosynthetic process|0009252||IEA	go_function=ATP binding|0005524||IEA,UDP-N-acetylmuramoyl-tripeptide-D-alanyl-D-alanine ligase activity|0047480||IEA
BPC2_N2613_R1_001_contig_20	CDS	UOV92_21685	UDP-N-acetylmuramoyl-tripeptide--D-alanyl-D-alanine ligase	GO:0009252,GO:0005524,GO:0047480	murF		go_process=peptidoglycan biosynthetic process|0009252||IEA	go_function=ATP binding|0005524||IEA,UDP-N-acetylmuramoyl-tripeptide-D-alanyl-D-alanine ligase activity|0047480||IEA
BPC2_N2613_R1_001_contig_20	CDS	UOV92_21780	peptide ABC transporter substrate-binding protein	GO:0042626,GO:0140359,GO:0055052				go_function=ATPase-coupled transmembrane transporter activity|0042626||IEA,ABC-type transporter activity|0140359||IEA	go_function=transporter activity|0005215||IEA
BPC2_N2613_R1_001_contig_20	CDS	UOV92_21570	iron ABC transporter permease	GO:0042626,GO:0140359				go_function=ATPase-coupled transmembrane transporter activity|0042626||IEA,ABC-type transporter activity|0140359||IEA
BPC2_N2613_R1_001_contig_20	CDS	UOV92_21585	ABC transporter ATP-binding protein	GO:0005524,GO:0016887,GO:0042626,GO:0140359				go_function=ATP binding|0005524||IEA,ATP hydrolysis activity|0016887||IEA,ATPase-coupled transmembrane transporter activity|0042626||IEA,ABC-type transporter activity|0140359||IEA
BPC2_N2613_R1_001_contig_20	CDS	UOV92_21590	NAD(P)/FAD-dependent oxidoreductase	GO:0016491,GO:0050660				go_function=oxidoreductase activity|0016491||IEA,flavin adenine dinucleotide binding|0050660||IEA
BPC2_N2613_R1_001_contig_20	CDS	UOV92_21600	class I SAM-dependent methyltransferase	GO:0008168,GO:1904047				go_function=methyltransferase activity|0008168||IEA,S-adenosyl-L-methionine binding|1904047||IEA
BPC2_N2613_R1_001_contig_20	CDS	UOV92_21610	sensor histidine kinase	GO:0000155,GO:0005524				go_function=phosphorelay sensor kinase activity|0000155||IEA,ATP binding|0005524||IEA
BPC2_N2613_R1_001_contig_20	CDS	UOV92_21630	ankyrin repeat domain-containing protein	GO:0005515				go_function=protein binding|0005515||IEA
BPC2_N2613_R1_001_contig_20	CDS	UOV92_21710	multidrug efflux SMR transporter	GO:0022857				go_function=transmembrane transporter activity|0022857||IEA
BPC2_N2613_R1_001_contig_20	CDS	UOV92_21715	multidrug efflux SMR transporter	GO:0022857				go_function=transmembrane transporter activity|0022857||IEA
BPC2_N2613_R1_001_contig_20	CDS	UOV92_21730	MoxR family ATPase	GO:0005524,GO:0016887				go_function=ATP binding|0005524||IEA,ATP hydrolysis activity|0016887||IEA
BPC2_N2613_R1_001_contig_20	CDS	UOV92_21735	glucosaminidase domain-containing protein	GO:0004040				go_function=amidase activity|0004040||IEA
BPC2_N2613_R1_001_contig_20	CDS	UOV92_21760	ATP-binding cassette domain-containing protein	GO:0005524				go_function=ATP binding|0005524||IEA
BPC2_N2613_R1_001_contig_20	CDS	UOV92_21765	ABC transporter ATP-binding protein	GO:0005524,GO:0016887,GO:0042626,GO:0140359				go_function=ATP binding|0005524||IEA,ATP hydrolysis activity|0016887||IEA,ATPase-coupled transmembrane transporter activity|0042626||IEA,ABC-type transporter activity|0140359||IEA
BPC2_N2613_R1_001_contig_20	CDS	UOV92_21770	ABC transporter permease	GO:0042626,GO:0140359				go_function=ATPase-coupled transmembrane transporter activity|0042626||IEA,ABC-type transporter activity|0140359||IEA
BPC2_N2613_R1_001_contig_20	CDS	UOV92_21785	hypothetical protein
BPC2_N2613_R1_001_contig_20	CDS	UOV92_21565	NERD domain-containing protein
BPC2_N2613_R1_001_contig_20	CDS	UOV92_21580	iron-hydroxamate ABC transporter substrate-binding protein
BPC2_N2613_R1_001_contig_20	CDS	UOV92_21595	hypothetical protein
BPC2_N2613_R1_001_contig_20	CDS	UOV92_21605	DUF418 domain-containing protein
BPC2_N2613_R1_001_contig_20	CDS	UOV92_21620	Ig-like domain-containing protein
BPC2_N2613_R1_001_contig_20	CDS	UOV92_21645	PepSY domain-containing protein
BPC2_N2613_R1_001_contig_20	CDS	UOV92_21650	2%2C3-butanediol dehydrogenase
BPC2_N2613_R1_001_contig_20	CDS	UOV92_21655	TetR/AcrR family transcriptional regulator
BPC2_N2613_R1_001_contig_20	CDS	UOV92_21660	hypothetical protein
BPC2_N2613_R1_001_contig_20	CDS	UOV92_21665	hypothetical protein
BPC2_N2613_R1_001_contig_20	CDS	UOV92_21670	VOC family protein
BPC2_N2613_R1_001_contig_20	CDS	UOV92_21675	NlpC/P60 family protein
BPC2_N2613_R1_001_contig_20	CDS	UOV92_21690	ATP-grasp domain-containing protein
BPC2_N2613_R1_001_contig_20	CDS	UOV92_21695	YheC/YheD family protein
BPC2_N2613_R1_001_contig_20	CDS	UOV92_21700	hypothetical protein
BPC2_N2613_R1_001_contig_20	CDS	UOV92_21720	helix-turn-helix domain-containing protein
BPC2_N2613_R1_001_contig_20	CDS	UOV92_21725	VWA-like domain-containing protein
BPC2_N2613_R1_001_contig_20	CDS	UOV92_21740	hypothetical protein
BPC2_N2613_R1_001_contig_20	CDS	UOV92_21750	serine hydrolase
BPC2_N2613_R1_001_contig_20	CDS	UOV92_21755	LD-carboxypeptidase
BPC2_N2613_R1_001_contig_20	riboswitch
BPC2_N2613_R1_001_contig_21	CDS	UOV92_21925	Na+/H+ antiporter subunit D	GO:0042773,GO:0008137,GO:0015297		go_component=membrane|0016020||IEA	go_process=ATP synthesis coupled electron transport|0042773||IEA
BPC2_N2613_R1_001_contig_21	CDS	UOV92_22015	leucyl aminopeptidase	GO:0006508,GO:0030145,GO:0070006		go_component=membrane|0016020||IEA	go_process=proteolysis|0006508||IEA
BPC2_N2613_R1_001_contig_21	CDS	UOV92_21790	DMT family transporter	GO:0055085,GO:0005215			go_process=transmembrane transport|0055085||IEA		go_function=ATP binding|0005524||IEA,transcription factor binding|0008134||IEA
BPC2_N2613_R1_001_contig_21	CDS	UOV92_21850	sigma 54-interacting transcriptional regulator	GO:0006355,GO:0005524,GO:0008134			go_process=regulation of DNA-templated transcription|0006355||IEA		go_function=DNA binding|0003677||IEA,DNA-binding transcription factor activity|0003700||IEA,sigma factor activity|0016987||IEA
BPC2_N2613_R1_001_contig_21	CDS	UOV92_21865	sigma-70 family RNA polymerase sigma factor	GO:0006352,GO:0006355,GO:0003677,GO:0003700,GO:0016987			go_process=DNA-templated transcription initiation|0006352||IEA,regulation of DNA-templated transcription|0006355||IEA		go_function=cystathionine beta-lyase activity|0004121||IEA,pyridoxal phosphate binding|0030170||IEA
BPC2_N2613_R1_001_contig_21	CDS	UOV92_21880	MalY/PatB family protein	GO:0009086,GO:0004121,GO:0030170			go_process=methionine biosynthetic process|0009086||IEA		go_function=peptidyl-prolyl cis-trans isomerase activity|0003755||IEA
BPC2_N2613_R1_001_contig_21	CDS	UOV92_21895	peptidylprolyl isomerase	GO:0000413,GO:0003755			go_process=protein peptidyl-prolyl isomerization|0000413||IEA		go_function=metal cation:proton antiporter activity|0051139||IEA
BPC2_N2613_R1_001_contig_21	CDS	UOV92_21910	Na+/H+ antiporter subunit A	GO:0098662,GO:0051139			go_process=inorganic cation transmembrane transport|0098662||IEA		go_function=monoatomic cation transmembrane transporter activity|0008324||IEA
BPC2_N2613_R1_001_contig_21	CDS	UOV92_21920	Na(+)/H(+) antiporter subunit C	GO:0006812,GO:0008324			go_process=monoatomic cation transport|0006812||IEA		go_function=NADH dehydrogenase (ubiquinone) activity|0008137||IEA,antiporter activity|0015297||IEA
BPC2_N2613_R1_001_contig_21	CDS	UOV92_21955	inorganic phosphate transporter	GO:0006817,GO:0055085,GO:0016020			go_process=phosphate ion transport|0006817||IEA,transmembrane transport|0055085||IEA		go_function=catalytic activity|0003824||IEA,phosphoadenylyl-sulfate reductase (thioredoxin) activity|0004604||IEA
BPC2_N2613_R1_001_contig_21	CDS	UOV92_21960	phosphoadenylyl-sulfate reductase	GO:0019379,GO:0003824,GO:0004604			go_process=sulfate assimilation%2C phosphoadenylyl sulfate reduction by phosphoadenylyl-sulfate reductase (thioredoxin)|0019379||IEA		go_function=manganese ion binding|0030145||IEA,metalloaminopeptidase activity|0070006||IEA
BPC2_N2613_R1_001_contig_21	CDS	UOV92_21815	response regulator	GO:0000160			go_process=phosphorelay signal transduction system|0000160||IEA
BPC2_N2613_R1_001_contig_21	CDS	UOV92_21970	sulfate ABC transporter permease subunit CysT	GO:0008272,GO:0015419,GO:0005886,GO:0055052	cysT	go_component=plasma membrane|0005886||IEA,ATP-binding cassette (ABC) transporter complex%2C substrate-binding subunit-containing|0055052||IEA	go_process=sulfate transport|0008272||IEA	go_function=ABC-type sulfate transporter activity|0015419||IEA
BPC2_N2613_R1_001_contig_21	CDS	UOV92_21975	sulfate ABC transporter permease subunit CysW	GO:0008272,GO:0015419,GO:0005886,GO:0055052	cysW	go_component=plasma membrane|0005886||IEA,ATP-binding cassette (ABC) transporter complex%2C substrate-binding subunit-containing|0055052||IEA	go_process=sulfate transport|0008272||IEA	go_function=ABC-type sulfate transporter activity|0015419||IEA
BPC2_N2613_R1_001_contig_21	CDS	UOV92_21795	MgtC/SapB family protein	GO:0005886		go_component=plasma membrane|0005886||IEA
BPC2_N2613_R1_001_contig_21	CDS	UOV92_21825	S-layer homology domain-containing protein	GO:0030115		go_component=S-layer|0030115||IEA
BPC2_N2613_R1_001_contig_21	CDS	UOV92_21870	sodium-dependent transporter	GO:0005886,GO:0016020		go_component=plasma membrane|0005886||IEA,membrane|0016020||IEA
BPC2_N2613_R1_001_contig_21	CDS	UOV92_21800	cation diffusion facilitator family transporter	GO:0006812,GO:0008324,GO:0015562,GO:0016020		go_component=membrane|0016020||IEA	go_process=monoatomic cation transport|0006812||IEA	go_function=monoatomic cation transmembrane transporter activity|0008324||IEA,efflux transmembrane transporter activity|0015562||IEA
BPC2_N2613_R1_001_contig_21	CDS	UOV92_21990	assimilatory sulfite reductase (NADPH) flavoprotein subunit	GO:0006790,GO:0004783,GO:0009337		go_component=sulfite reductase complex (NADPH)|0009337||IEA	go_process=sulfur compound metabolic process|0006790||IEA	go_function=sulfite reductase (NADPH) activity|0004783||IEA
BPC2_N2613_R1_001_contig_21	CDS	UOV92_21845	L-glutamate gamma-semialdehyde dehydrogenase	GO:0006562,GO:0003842	pruA		go_process=proline catabolic process|0006562||IEA	go_function=1-pyrroline-5-carboxylate dehydrogenase activity|0003842||IEA
BPC2_N2613_R1_001_contig_21	CDS	UOV92_21940	monovalent cation/H(+) antiporter subunit G	GO:0098662,GO:1902600,GO:0051139	mnhG		go_process=inorganic cation transmembrane transport|0098662||IEA,proton transmembrane transport|1902600||IEA	go_function=metal cation:proton antiporter activity|0051139||IEA
BPC2_N2613_R1_001_contig_21	CDS	UOV92_21945	adenylyl-sulfate kinase	GO:0006790,GO:0004020	cysC		go_process=sulfur compound metabolic process|0006790||IEA	go_function=adenylylsulfate kinase activity|0004020||IEA
BPC2_N2613_R1_001_contig_21	CDS	UOV92_21985	assimilatory sulfite reductase (NADPH) hemoprotein subunit	GO:0000103,GO:0004783	cysI		go_process=sulfate assimilation|0000103||IEA	go_function=sulfite reductase (NADPH) activity|0004783||IEA
BPC2_N2613_R1_001_contig_21	CDS	UOV92_22005	uroporphyrinogen-III C-methyltransferase	GO:0019354,GO:0004851	cobA		go_process=siroheme biosynthetic process|0019354||IEA	go_function=uroporphyrin-III C-methyltransferase activity|0004851||IEA
BPC2_N2613_R1_001_contig_21	CDS	UOV92_21950	sulfate adenylyltransferase	GO:0004781	sat			go_function=sulfate adenylyltransferase (ATP) activity|0004781||IEA
BPC2_N2613_R1_001_contig_21	CDS	UOV92_21810	iron-containing alcohol dehydrogenase	GO:0018455,GO:0030554,GO:0046872				go_function=alcohol dehydrogenase [NAD(P)+] activity|0018455||IEA,adenyl nucleotide binding|0030554||IEA,metal ion binding|0046872||IEA
BPC2_N2613_R1_001_contig_21	CDS	UOV92_21835	Glu/Leu/Phe/Val dehydrogenase	GO:0000166,GO:0016491				go_function=nucleotide binding|0000166||IEA,oxidoreductase activity|0016491||IEA
BPC2_N2613_R1_001_contig_21	CDS	UOV92_21840	ornithine--oxo-acid transaminase	GO:0004587,GO:0030170				go_function=ornithine aminotransferase activity|0004587||IEA,pyridoxal phosphate binding|0030170||IEA
BPC2_N2613_R1_001_contig_21	CDS	UOV92_21900	transglycosylase domain-containing protein	GO:0016757				go_function=glycosyltransferase activity|0016757||IEA
BPC2_N2613_R1_001_contig_21	CDS	UOV92_21855	S1 domain-containing post-transcriptional regulator GSP13		yugI
BPC2_N2613_R1_001_contig_21	CDS	UOV92_21805	hypothetical protein
BPC2_N2613_R1_001_contig_21	CDS	UOV92_21820	ATP-binding protein
[truncated: 2,708 more rows]

## Sheet: Table S3b
Table S3b COG-EggNOG annotation of Lysinibacillus irui strain B2
query	seed_ortholog	evalue	score	eggNOG_OGs	max_annot_lvl	COG_category	Description	Preferred_name	GOs	EC	KEGG_ko	KEGG_Pathway	KEGG_Module	KEGG_Reaction	KEGG_rclass	BRITE	KEGG_TC	CAZy	BiGG_Reaction	PFAMs
UOV92_06285	714961.BFZC1_13628	3.14e-88	262.0	COG0454@1|root,COG0456@2|Bacteria,1V1RG@1239|Firmicutes,4HFN7@91061|Bacilli,3IY3P@400634|Lysinibacillus	400634|Lysinibacillus	K	GNAT family acetyltransferase	-	-	2.3.1.57	K22441	-	-	-	-	ko00000,ko01000	-	-	-	Acetyltransf_1
UOV92_03290	714961.BFZC1_18965	3.51e-166	465.0	COG0726@1|root,COG0726@2|Bacteria,1V6DN@1239|Firmicutes,4HF93@91061|Bacilli,3IWMP@400634|Lysinibacillus	400634|Lysinibacillus	G	deacetylase	-	-	3.5.1.104	K22278	-	-	-	-	ko00000,ko01000	-	-	-	Polysacc_deac_1
UOV92_04765	714961.BFZC1_02242	1.14e-264	729.0	COG0726@1|root,COG0726@2|Bacteria,1V6DN@1239|Firmicutes,4HEPH@91061|Bacilli,3IXMB@400634|Lysinibacillus	400634|Lysinibacillus	G	Polysaccharide deacetylase	-	-	3.5.1.104	K22278	-	-	-	-	ko00000,ko01000	-	-	-	Polysacc_deac_1
UOV92_06705	714961.BFZC1_14098	6.22e-162	455.0	COG0726@1|root,COG0726@2|Bacteria,1V6DN@1239|Firmicutes,4HF93@91061|Bacilli,3IXRD@400634|Lysinibacillus	400634|Lysinibacillus	G	Glycosyl hydrolase family 57	-	-	3.5.1.104	K22278	-	-	-	-	ko00000,ko01000	-	-	-	Polysacc_deac_1
UOV92_10020	714961.BFZC1_13078	0.0	869.0	COG0726@1|root,COG0726@2|Bacteria,1V6DN@1239|Firmicutes,4HEPH@91061|Bacilli,3IWC3@400634|Lysinibacillus	400634|Lysinibacillus	G	Protein of unknown function (DUF3298)	-	-	3.5.1.104	K22278	-	-	-	-	ko00000,ko01000	-	-	-	DUF3298,Polysacc_deac_1
UOV92_10000	714961.BFZC1_13098	0.0	962.0	COG1012@1|root,COG1012@2|Bacteria,1TP4S@1239|Firmicutes,4H9MF@91061|Bacilli,3IX6R@400634|Lysinibacillus	400634|Lysinibacillus	C	Belongs to the aldehyde dehydrogenase family	-	-	-	K22187	ko00040,map00040	-	R11768	RC00080	ko00000,ko00001,ko01000	-	-	-	Aldedh
UOV92_10395	714961.BFZC1_03198	1.76e-163	457.0	COG2120@1|root,COG2120@2|Bacteria,1TPSJ@1239|Firmicutes,4HA2P@91061|Bacilli,3IVW4@400634|Lysinibacillus	400634|Lysinibacillus	S	deacetylase	-	-	-	K22135	-	-	-	-	ko00000,ko01000	-	-	-	PIG-L
UOV92_16105	714961.BFZC1_06688	1.18e-173	485.0	COG1179@1|root,COG1179@2|Bacteria,1TQ7A@1239|Firmicutes,4H9KZ@91061|Bacilli,3IW98@400634|Lysinibacillus	400634|Lysinibacillus	H	ThiF family	-	-	-	K22132	-	-	-	-	ko00000,ko03016	-	-	-	ThiF
UOV92_14300	714961.BFZC1_22549	1.06e-181	508.0	COG0668@1|root,COG0668@2|Bacteria,1TR9Z@1239|Firmicutes,4HCB8@91061|Bacilli,3IVN1@400634|Lysinibacillus	400634|Lysinibacillus	M	Mechanosensitive ion channel protein MscS	-	-	-	K22044	-	-	-	-	ko00000,ko02000	1.A.23.3	-	-	MS_channel
UOV92_22125	714961.BFZC1_24043	8.96e-68	206.0	COG0640@1|root,COG0640@2|Bacteria,1VA6G@1239|Firmicutes,4HKYT@91061|Bacilli,3IY96@400634|Lysinibacillus	400634|Lysinibacillus	K	ArsR family transcriptional regulator	-	-	-	K22043	-	-	-	-	ko00000,ko03000	-	-	-	HTH_5
UOV92_14285	714961.BFZC1_22564	1.97e-204	571.0	COG1960@1|root,COG1960@2|Bacteria,1UXYJ@1239|Firmicutes,4HD52@91061|Bacilli,3IW49@400634|Lysinibacillus	400634|Lysinibacillus	I	Acyl-CoA dehydrogenase, C-terminal domain	-	-	1.14.13.235	K22027	-	-	-	-	ko00000,ko01000	-	-	-	Acyl-CoA_dh_2
UOV92_01855	714961.BFZC1_03623	7.85e-126	359.0	COG3707@1|root,COG3707@2|Bacteria,1U6TA@1239|Firmicutes,4HI2C@91061|Bacilli,3IXS5@400634|Lysinibacillus	400634|Lysinibacillus	T	COG3707 Response regulator with	-	-	-	K22010	-	M00839	-	-	ko00000,ko00002,ko02022	-	-	-	ANTAR,Response_reg
UOV92_03900	714961.BFZC1_19715	1.53e-76	229.0	COG0640@1|root,COG0640@2|Bacteria,1VA6G@1239|Firmicutes,4HJ09@91061|Bacilli,3IY0W@400634|Lysinibacillus	400634|Lysinibacillus	K	ArsR family transcriptional regulator	-	-	-	K21903	-	-	-	-	ko00000,ko03000	-	-	-	HTH_5
UOV92_19765	714961.BFZC1_22999	1.13e-191	534.0	COG0583@1|root,COG0583@2|Bacteria,1TP6T@1239|Firmicutes,4HC4T@91061|Bacilli,3IWK4@400634|Lysinibacillus	400634|Lysinibacillus	K	Transcriptional regulator	-	-	-	K21900	-	-	-	-	ko00000,ko03000	-	-	-	HTH_1,LysR_substrate
UOV92_03185	714961.BFZC1_18870	1.51e-157	446.0	COG0583@1|root,COG0583@2|Bacteria,1UXFR@1239|Firmicutes,4HBNZ@91061|Bacilli,3IWJ8@400634|Lysinibacillus	400634|Lysinibacillus	K	Transcriptional regulator	-	-	-	K21755	-	-	-	-	ko00000,ko03000	-	-	-	HTH_1,LysR_substrate
UOV92_22115	1145276.T479_00130	8.66e-70	211.0	COG1937@1|root,COG1937@2|Bacteria,1VEF5@1239|Firmicutes,4HJ3J@91061|Bacilli,3IYEE@400634|Lysinibacillus	400634|Lysinibacillus	S	CsoR family transcriptional regulator	-	-	-	K21600	-	-	-	-	ko00000,ko03000	-	-	-	Trns_repr_metal
UOV92_13875	714961.BFZC1_13423	1.59e-242	667.0	COG0492@1|root,COG0492@2|Bacteria,1TRPN@1239|Firmicutes,4HACJ@91061|Bacilli,3IWF5@400634|Lysinibacillus	400634|Lysinibacillus	C	reductase	-	-	1.18.1.2,1.19.1.1	K21567	-	-	-	-	ko00000,ko01000	-	-	-	Pyr_redox_2
UOV92_21590	714961.BFZC1_12433	2.03e-229	634.0	COG0492@1|root,COG0492@2|Bacteria,1TRPN@1239|Firmicutes,4HACJ@91061|Bacilli,3IWF5@400634|Lysinibacillus	400634|Lysinibacillus	C	reductase	-	-	1.18.1.2,1.19.1.1	K21567	-	-	-	-	ko00000,ko01000	-	-	-	Pyr_redox_2
UOV92_09120	714961.BFZC1_16135	8.52e-115	329.0	COG2329@1|root,COG2329@2|Bacteria,1V501@1239|Firmicutes,4HHA2@91061|Bacilli,3IW0W@400634|Lysinibacillus	400634|Lysinibacillus	S	Signal transduction protein TRAP	-	-	1.14.99.57	K21481	-	-	-	-	ko00000,ko01000	-	-	-	ABM
UOV92_20360	714961.BFZC1_17524	0.0	1062.0	COG0155@1|root,COG1010@1|root,COG0155@2|Bacteria,COG1010@2|Bacteria,1TPJ7@1239|Firmicutes,4HCQ1@91061|Bacilli,3IVSU@400634|Lysinibacillus	400634|Lysinibacillus	H	Cobalt-precorrin-3B C(17)-methyltransferase	-	-	2.1.1.272	K21479	ko00860,ko01100,map00860,map01100	-	R11580	RC03479	ko00000,ko00001,ko01000	-	-	-	NIR_SIR,TP_methylase
UOV92_20910	714961.BFZC1_04318	1.07e-240	661.0	COG0739@1|root,COG0739@2|Bacteria,1TQMQ@1239|Firmicutes,4HC7V@91061|Bacilli,3IW52@400634|Lysinibacillus	400634|Lysinibacillus	M	Peptidase M23	-	-	-	K21472	-	-	-	-	ko00000,ko01000,ko01002,ko01011	-	-	-	Peptidase_M23
UOV92_03580	714961.BFZC1_19385	8.77e-200	562.0	COG0791@1|root,COG3883@1|root,COG0791@2|Bacteria,COG3883@2|Bacteria,1UVYK@1239|Firmicutes,4HDAX@91061|Bacilli,3IXQM@400634|Lysinibacillus	400634|Lysinibacillus	M	NlpC/P60 family	-	-	-	K21471	-	-	-	-	ko00000,ko01000,ko01002,ko01011	-	-	-	NLPC_P60
UOV92_11300	714961.BFZC1_08125	2.86e-212	598.0	COG4942@1|root,COG4942@2|Bacteria,1TQ5I@1239|Firmicutes,4HB9Q@91061|Bacilli,3IWR0@400634|Lysinibacillus	400634|Lysinibacillus	D	Peptidase family M23	-	-	-	K21471	-	-	-	-	ko00000,ko01000,ko01002,ko01011	-	-	-	Peptidase_M23
UOV92_15360	714961.BFZC1_16779	0.0	1373.0	COG0768@1|root,COG0768@2|Bacteria,1TQHY@1239|Firmicutes,4HAFX@91061|Bacilli,3IWW1@400634|Lysinibacillus	400634|Lysinibacillus	M	penicillin-binding protein	-	-	-	K21465	ko00550,map00550	-	-	-	ko00000,ko00001,ko01011	-	-	-	PBP_dimer,Transpeptidase
UOV92_10510	714961.BFZC1_18040	0.0	1327.0	COG0744@1|root,COG0744@2|Bacteria,1TPM5@1239|Firmicutes,4H9SA@91061|Bacilli,3IVW2@400634|Lysinibacillus	400634|Lysinibacillus	M	Penicillin-binding protein	-	-	2.4.1.129,3.4.16.4	K21464	ko00550,map00550	-	-	-	ko00000,ko00001,ko01000,ko01003,ko01011	-	GT51	-	Transgly,Transpeptidase
UOV92_00200	1473546.CH76_07955	5.81e-63	210.0	COG3936@1|root,COG3936@2|Bacteria,1V5V5@1239|Firmicutes,4HGCW@91061|Bacilli,3IY9P@400634|Lysinibacillus	400634|Lysinibacillus	G	Acyltransferase family	-	-	-	K21462	-	-	-	-	ko00000	-	-	-	Acyl_transf_3
UOV92_11385	714961.BFZC1_08035	3.66e-185	515.0	COG0561@1|root,COG0561@2|Bacteria,1TREF@1239|Firmicutes,4H9Y9@91061|Bacilli,3IWG4@400634|Lysinibacillus	400634|Lysinibacillus	S	Phosphatase	-	-	3.1.3.104	K21064	ko00740,ko01100,ko01110,map00740,map01100,map01110	M00125	R07280	RC00017	ko00000,ko00001,ko00002,ko01000	-	-	-	Hydrolase_3
UOV92_04455	714961.BFZC1_15700	4.39e-223	617.0	COG0476@1|root,COG0476@2|Bacteria,1TQ3U@1239|Firmicutes,4HBGP@91061|Bacilli,3IVR8@400634|Lysinibacillus	400634|Lysinibacillus	H	Catalyzes the formation of a high-energy acyladenylate intermediate and subsequently to the formation of a thiocarboxylate at the C termini of MoaD or ThiS in the molybdopterin or thiamin pyrophosphate biosynthesis pathways	-	-	2.7.7.80	K21029	ko04122,map04122	-	R07459	RC00043	ko00000,ko00001,ko01000	-	-	-	ThiF
UOV92_03200	714961.BFZC1_18890	7.93e-197	548.0	COG1131@1|root,COG1131@2|Bacteria,1TP4J@1239|Firmicutes,4HBGH@91061|Bacilli,3IW0F@400634|Lysinibacillus	400634|Lysinibacillus	V	ABC transporter, ATP-binding protein	-	-	-	K20459	ko02010,map02010	M00813	-	-	ko00000,ko00001,ko00002,ko02000	3.A.1.124.3,3.A.1.124.4,3.A.1.124.5	-	-	ABC_tran
UOV92_06025	1220589.CD32_18290	4.16e-176	495.0	COG1131@1|root,COG1131@2|Bacteria,1TP4J@1239|Firmicutes,4HBGH@91061|Bacilli,3IW0F@400634|Lysinibacillus	400634|Lysinibacillus	V	ABC transporter, ATP-binding protein	-	-	-	K20459	ko02010,map02010	M00813	-	-	ko00000,ko00001,ko00002,ko02000	3.A.1.124.3,3.A.1.124.4,3.A.1.124.5	-	-	ABC_tran
UOV92_10730	714961.BFZC1_18265	2.08e-85	253.0	COG0394@1|root,COG0394@2|Bacteria,1VA05@1239|Firmicutes,4HKBQ@91061|Bacilli,3IY52@400634|Lysinibacillus	400634|Lysinibacillus	T	Belongs to the low molecular weight phosphotyrosine protein phosphatase family	-	-	3.9.1.2	K20201	-	-	-	-	ko00000,ko01000	-	-	-	LMWPc
UOV92_12800	714961.BFZC1_07870	1.67e-171	479.0	COG0631@1|root,COG0631@2|Bacteria,1V6K5@1239|Firmicutes,4HCDR@91061|Bacilli,3IVTS@400634|Lysinibacillus	400634|Lysinibacillus	T	Phosphatase	-	-	3.1.3.16	K20074	-	-	-	-	ko00000,ko01000,ko01009	-	-	-	PP2C_2
UOV92_15060	1145276.T479_14600	7.92e-169	475.0	COG0631@1|root,COG0631@2|Bacteria,1V094@1239|Firmicutes,4HC9F@91061|Bacilli,3IZ50@400634|Lysinibacillus	400634|Lysinibacillus	T	Serine threonine protein phosphatase	-	-	3.1.3.16	K20074	-	-	-	-	ko00000,ko01000,ko01009	-	-	-	PP2C_2
UOV92_21810	714961.BFZC1_23563	3.76e-267	733.0	COG1979@1|root,COG1979@2|Bacteria,1TPS3@1239|Firmicutes,4H9TR@91061|Bacilli,3IVSP@400634|Lysinibacillus	400634|Lysinibacillus	C	butanol dehydrogenase	-	-	-	K19955	-	-	-	-	ko00000,ko01000	-	-	-	Fe-ADH
UOV92_23165	714961.BFZC1_17874	5.91e-261	717.0	COG1454@1|root,COG1454@2|Bacteria,1TPB4@1239|Firmicutes,4HAPA@91061|Bacilli,3IW8G@400634|Lysinibacillus	400634|Lysinibacillus	C	alcohol dehydrogenase	-	-	-	K19954	-	-	-	-	ko00000,ko01000	-	-	-	Fe-ADH
UOV92_03570	714961.BFZC1_19370	4.73e-216	597.0	COG3258@1|root,COG3258@2|Bacteria,1TSHS@1239|Firmicutes,4HBXB@91061|Bacilli,3IVW6@400634|Lysinibacillus	400634|Lysinibacillus	C	Cytochrome c	-	-	1.8.2.2	K19713	-	-	-	-	ko00000,ko01000	-	-	-	Cytochrome_CBB3
UOV92_21025	714961.BFZC1_04198	3.98e-296	808.0	COG2309@1|root,COG2309@2|Bacteria,1TP65@1239|Firmicutes,4H9W8@91061|Bacilli,3IWFV@400634|Lysinibacillus	400634|Lysinibacillus	E	Peptidase M29	-	-	-	K19689	-	-	-	-	ko00000,ko01000,ko01002	-	-	-	Peptidase_M29
UOV92_21090	714961.BFZC1_04138	1.85e-282	773.0	COG2309@1|root,COG2309@2|Bacteria,1TP65@1239|Firmicutes,4H9W8@91061|Bacilli,3IXPZ@400634|Lysinibacillus	400634|Lysinibacillus	E	Thermophilic metalloprotease (M29)	-	-	-	K19689	-	-	-	-	ko00000,ko01000,ko01002	-	-	-	Peptidase_M29
UOV92_14775	714961.BFZC1_17159	3.93e-254	700.0	COG0477@1|root,COG2814@2|Bacteria,1TS6K@1239|Firmicutes,4HB1V@91061|Bacilli,3IXFG@400634|Lysinibacillus	400634|Lysinibacillus	EGP	Multidrug MFS transporter	-	-	-	K19578	-	M00765	-	-	ko00000,ko00002,ko02000	2.A.1.2.70	-	-	MFS_1,Sugar_tr
UOV92_14770	714961.BFZC1_17164	5.4e-174	489.0	COG0789@1|root,COG4978@1|root,COG0789@2|Bacteria,COG4978@2|Bacteria,1V1BB@1239|Firmicutes,4HG4W@91061|Bacilli,3IWF8@400634|Lysinibacillus	400634|Lysinibacillus	KT	Multidrug ABC transporter	-	-	-	K19575	-	M00765	-	-	ko00000,ko00002,ko03000	-	-	-	MerR_1
UOV92_19625	714961.BFZC1_23144	3.28e-128	364.0	COG3880@1|root,COG3880@2|Bacteria,1V6YM@1239|Firmicutes,4HH4R@91061|Bacilli,3IXDI@400634|Lysinibacillus	400634|Lysinibacillus	S	UvrB/uvrC motif	-	-	-	K19411	-	-	-	-	ko00000	-	-	-	UVR
UOV92_19620	714961.BFZC1_23149	6.84e-254	697.0	COG3869@1|root,COG3869@2|Bacteria,1TPBA@1239|Firmicutes,4HC6U@91061|Bacilli,3IXE8@400634|Lysinibacillus	400634|Lysinibacillus	E	Catalyzes the specific phosphorylation of arginine residues in a large number of proteins. Is part of the bacterial stress response system. Protein arginine phosphorylation has a physiologically important role and is involved in the regulation of many critical cellular processes, such as protein homeostasis, motility, competence, and stringent and stress responses, by regulating gene expression a…	mcsB	-	2.7.14.1	K19405	-	-	R11090	RC00002,RC00203	ko00000,ko01000	-	-	-	ATP-gua_Ptrans
UOV92_03805	714961.BFZC1_19620	7.96e-124	355.0	COG0671@1|root,COG0671@2|Bacteria,1VA8V@1239|Firmicutes,4HGWP@91061|Bacilli,3IXR6@400634|Lysinibacillus	400634|Lysinibacillus	I	Acid phosphatase homologues	-	-	3.6.1.27	K19302	ko00550,map00550	-	R05627	RC00002	ko00000,ko00001,ko01000,ko01011	-	-	-	PAP2
UOV92_11015	714961.BFZC1_16539	1.82e-183	513.0	COG0791@1|root,COG1388@1|root,COG0791@2|Bacteria,COG1388@2|Bacteria,1TP24@1239|Firmicutes,4HA77@91061|Bacilli,3IWZA@400634|Lysinibacillus	400634|Lysinibacillus	M	NlpC/P60 family	-	-	-	K19224	-	-	-	-	ko00000,ko01000,ko01002,ko01011	-	CBM50	-	LysM,NLPC_P60
UOV92_02230	1285586.H131_10308	1.28e-112	327.0	COG0791@1|root,COG0791@2|Bacteria,1TP24@1239|Firmicutes,4HA77@91061|Bacilli,3IZ0D@400634|Lysinibacillus	400634|Lysinibacillus	M	NlpC/P60 family	-	-	-	K19223	-	-	-	-	ko00000,ko01000,ko01002,ko01011	-	CBM50	-	LysM,NLPC_P60
UOV92_20425	714961.BFZC1_17589	8.99e-116	332.0	COG2109@1|root,COG2109@2|Bacteria,1V70U@1239|Firmicutes,4HFWA@91061|Bacilli,3IX4R@400634|Lysinibacillus	400634|Lysinibacillus	H	Cobinamide adenolsyltransferase	-	-	2.5.1.17	K19221	ko00860,ko01100,map00860,map01100	M00122	R01492,R05220,R07268	RC00533	ko00000,ko00001,ko00002,ko01000	-	-	-	CobA_CobO_BtuR
UOV92_10005	714961.BFZC1_13093	2.2e-272	746.0	COG1748@1|root,COG1748@2|Bacteria,1TQTN@1239|Firmicutes,4HA0E@91061|Bacilli,3IVWU@400634|Lysinibacillus	400634|Lysinibacillus	E	Saccharopine dehydrogenase	-	-	1.4.1.18	K19064	ko00960,ko01100,ko01110,map00960,map01100,map01110	-	R00446,R02317	RC00062,RC00694	ko00000,ko00001,ko01000	-	-	-	Sacchrp_dh_C,Sacchrp_dh_NADP
UOV92_16685	714961.BFZC1_06143	0.0	1168.0	COG1368@1|root,COG1368@2|Bacteria,1TRMA@1239|Firmicutes,4H9S0@91061|Bacilli,3IXDV@400634|Lysinibacillus	400634|Lysinibacillus	P	Belongs to the LTA synthase family	-	-	2.7.8.20	K19005	ko00561,ko01100,map00561,map01100	-	R05081,R10849	RC00017	ko00000,ko00001,ko01000	-	-	-	Sulfatase
UOV92_09365	714961.BFZC1_16390	1.91e-259	712.0	COG1600@1|root,COG1600@2|Bacteria,1TP6Q@1239|Firmicutes,4HAEW@91061|Bacilli,3IW6Y@400634|Lysinibacillus	400634|Lysinibacillus	C	Iron-sulfur cluster-binding protein	queG	-	1.17.99.6	K18979	-	-	-	-	ko00000,ko01000,ko03016	-	-	-	DUF1730,Fer4_16,HEAT_2
UOV92_06640	714961.BFZC1_14018	7.36e-149	420.0	COG0745@1|root,COG0745@2|Bacteria,1TS81@1239|Firmicutes,4H9NE@91061|Bacilli,3IWJT@400634|Lysinibacillus	400634|Lysinibacillus	K	PhoB family transcriptional regulator	-	-	-	K18941	ko02020,map02020	M00716,M00717	-	-	ko00000,ko00001,ko00002,ko02022	-	-	-	Response_reg,Trans_reg_C
UOV92_02615	714961.BFZC1_12743	0.0	884.0	COG1139@1|root,COG1139@2|Bacteria,1TREQ@1239|Firmicutes,4H9UI@91061|Bacilli,3IVX9@400634|Lysinibacillus	400634|Lysinibacillus	C	Is involved in L-lactate degradation and allows cells to grow with lactate as the sole carbon source. Has probably a role as an electron transporter during oxidation of L-lactate	lutB	-	-	K18929	-	-	-	-	ko00000	-	-	-	DUF3390,Fer4_8,LUD_dom
UOV92_02620	714961.BFZC1_12738	2.09e-155	437.0	COG0247@1|root,COG0247@2|Bacteria,1TPFC@1239|Firmicutes,4HAKC@91061|Bacilli,3IWJP@400634|Lysinibacillus	400634|Lysinibacillus	C	Is involved in L-lactate degradation and allows cells to grow with lactate as the sole carbon source	lutA	-	-	K18928	-	-	-	-	ko00000	-	-	-	CCG
UOV92_00550	714961.BFZC1_20498	6.79e-62	190.0	COG2076@1|root,COG2076@2|Bacteria,1VAQQ@1239|Firmicutes,4HKMP@91061|Bacilli,3IYEF@400634|Lysinibacillus	400634|Lysinibacillus	U	Small Multidrug Resistance protein	-	-	-	K18925	-	M00712	-	-	ko00000,ko00002,ko02000	2.A.7.1.5	-	-	Multi_Drug_Res
UOV92_00545	714961.BFZC1_20493	1.26e-68	208.0	COG2076@1|root,COG2076@2|Bacteria,1VA2G@1239|Firmicutes,4HKGV@91061|Bacilli,3IYEX@400634|Lysinibacillus	400634|Lysinibacillus	U	Multidrug resistance protein	-	-	-	K18924	-	M00712	-	-	ko00000,ko00002,ko02000	2.A.7.1.5	-	-	Multi_Drug_Res
UOV92_05665	714961.BFZC1_08950	2.3e-312	855.0	COG1167@1|root,COG1167@2|Bacteria,1TPS5@1239|Firmicutes,4HB1C@91061|Bacilli,3IWE0@400634|Lysinibacillus	400634|Lysinibacillus	K	GntR family transcriptional regulator	-	-	-	K18907	-	M00700,M00702	-	-	ko00000,ko00002,ko01504,ko03000	-	-	-	Aminotran_1_2,GntR
UOV92_04525	714961.BFZC1_15625	0.0	1068.0	COG1132@1|root,COG1132@2|Bacteria,1TP0B@1239|Firmicutes,4HA3S@91061|Bacilli,3IW0I@400634|Lysinibacillus	400634|Lysinibacillus	V	ABC transporter, ATP-binding protein	-	-	-	K18890	ko02010,map02010	M00707	-	-	ko00000,ko00001,ko00002,ko02000	3.A.1.106.13,3.A.1.106.5	-	-	ABC_membrane,ABC_tran
UOV92_04520	714961.BFZC1_15630	0.0	1092.0	COG1132@1|root,COG1132@2|Bacteria,1TP0B@1239|Firmicutes,4HA3S@91061|Bacilli,3IX43@400634|Lysinibacillus	400634|Lysinibacillus	V	Multidrug ABC transporter ATP-binding protein	-	-	-	K18889	ko02010,map02010	M00707	-	-	ko00000,ko00001,ko00002,ko02000	3.A.1.106.13,3.A.1.106.5	-	-	ABC_membrane,ABC_tran
UOV92_21900	714961.BFZC1_10175	0.0	1125.0	COG0744@1|root,COG0744@2|Bacteria,1TPM5@1239|Firmicutes,4HBBB@91061|Bacilli,3IX6G@400634|Lysinibacillus	400634|Lysinibacillus	M	Penicillin-binding protein	-	-	2.4.1.129,3.4.16.4	K18770	ko00550,map00550	-	-	-	ko00000,ko00001,ko01000,ko01003,ko01011	-	GT51	-	Transgly,Transpeptidase
UOV92_15720	714961.BFZC1_07203	0.0	875.0	COG0621@1|root,COG0621@2|Bacteria,1TPBR@1239|Firmicutes,4HBYZ@91061|Bacilli,3IXF9@400634|Lysinibacillus	400634|Lysinibacillus	J	30S ribosomal protein S12 methylthiotransferase	-	-	2.8.4.5	K18707	-	-	R10649	RC00003,RC03221	ko00000,ko01000,ko03016	-	-	-	Radical_SAM,TRAM,UPF0004
UOV92_15510	714961.BFZC1_07488	3.6e-302	825.0	COG0513@1|root,COG0513@2|Bacteria,1TPAP@1239|Firmicutes,4HA98@91061|Bacilli,3IXJU@400634|Lysinibacillus	400634|Lysinibacillus	F	DEAD-box RNA helicase. May work in conjunction with the cold shock proteins to ensure proper initiation of transcription at low and optimal temperatures	cshB	-	3.6.4.13	K18692	-	-	-	-	ko00000,ko01000,ko03009,ko03019	-	-	-	DEAD,Helicase_C
UOV92_13490	714961.BFZC1_01697	2.35e-314	863.0	COG1418@1|root,COG1418@2|Bacteria,1TP48@1239|Firmicutes,4HC9J@91061|Bacilli,3IWAY@400634|Lysinibacillus	400634|Lysinibacillus	S	Endoribonuclease that initiates mRNA decay	rny	-	-	K18682	ko03018,map03018	-	-	-	ko00000,ko00001,ko01000,ko03019	-	-	-	DUF3552,HD,KH_1
UOV92_02775	714961.BFZC1_03142	1.27e-185	517.0	COG1624@1|root,COG1624@2|Bacteria,1TPRW@1239|Firmicutes,4H9XZ@91061|Bacilli,3IVP5@400634|Lysinibacillus	400634|Lysinibacillus	S	Catalyzes the condensation of 2 ATP molecules into cyclic di-AMP (c-di-AMP), a second messenger used to regulate differing processes in different bacteria	dacA	-	2.7.7.85	K18672	-	-	-	-	ko00000,ko01000	-	-	-	DisA_N
UOV92_20465	714961.BFZC1_17619	9.38e-134	380.0	COG1624@1|root,COG1624@2|Bacteria,1V3J8@1239|Firmicutes,4HHIB@91061|Bacilli,3IX9X@400634|Lysinibacillus	400634|Lysinibacillus	S	Catalyzes the condensation of 2 ATP molecules into cyclic di-AMP (c-di-AMP), a second messenger used to regulate differing processes in different bacteria	dacB	-	2.7.7.85	K18672	-	-	-	-	ko00000,ko01000	-	-	-	DisA_N,YojJ
UOV92_04590	714961.BFZC1_15565	7.65e-244	674.0	COG0477@1|root,COG2814@2|Bacteria,1TRNU@1239|Firmicutes,4HCSX@91061|Bacilli,3IWNB@400634|Lysinibacillus	400634|Lysinibacillus	EGP	Major facilitator	-	-	-	K18567	-	-	-	-	ko00000,ko02000	2.A.1.2.25	-	-	MFS_1
UOV92_10595	714961.BFZC1_18120	4.8e-254	699.0	COG1960@1|root,COG1960@2|Bacteria,1TP57@1239|Firmicutes,4HA2A@91061|Bacilli,3IW02@400634|Lysinibacillus	400634|Lysinibacillus	I	Acyl-CoA dehydrogenase	-	-	-	K18244	-	-	-	-	ko00000,ko01000	-	-	-	Acyl-CoA_dh_1,Acyl-CoA_dh_M,Acyl-CoA_dh_N
UOV92_03010	714961.BFZC1_18665	1.84e-283	782.0	COG0488@1|root,COG0488@2|Bacteria,1TQNA@1239|Firmicutes,4H9VW@91061|Bacilli,3IWVQ@400634|Lysinibacillus	400634|Lysinibacillus	S	COG0488 ATPase components of ABC transporters with duplicated ATPase domains	-	-	-	K18231	ko02010,map02010	-	-	-	br01600,ko00000,ko00001,ko01504,ko02000	3.A.1.121.1,3.A.1.121.3	-	-	ABC_tran,ABC_tran_Xtn
UOV92_03330	714961.BFZC1_19005	0.0	939.0	COG0488@1|root,COG0488@2|Bacteria,1TQNA@1239|Firmicutes,4H9VW@91061|Bacilli,3IVRJ@400634|Lysinibacillus	400634|Lysinibacillus	S	Elongation factor 3	-	-	-	K18231	ko02010,map02010	-	-	-	br01600,ko00000,ko00001,ko01504,ko02000	3.A.1.121.1,3.A.1.121.3	-	-	ABC_tran,ABC_tran_Xtn
UOV92_03945	714961.BFZC1_19765	0.0	972.0	COG0427@1|root,COG0427@2|Bacteria,1TPHC@1239|Firmicutes,4HAI5@91061|Bacilli,3IWH9@400634|Lysinibacillus	400634|Lysinibacillus	C	Acetyl-CoA hydrolase	-	-	2.8.3.18	K18118	ko00020,ko00620,ko00650,ko01100,ko01110,ko01120,ko01130,ko01200,map00020,map00620,map00650,map01100,map01110,map01120,map01130,map01200	M00009,M00011	R10343	RC00012,RC00014	ko00000,ko00001,ko00002,ko01000	-	-	-	AcetylCoA_hyd_C,AcetylCoA_hydro
UOV92_01665	714961.BFZC1_21673	0.0	1055.0	COG1132@1|root,COG1132@2|Bacteria,1TSY4@1239|Firmicutes,4HAJQ@91061|Bacilli,3IWRN@400634|Lysinibacillus	400634|Lysinibacillus	P	Multidrug ABC transporter permease	-	-	3.6.3.44	K18104	ko01501,ko02010,map01501,map02010	M00700	-	-	ko00000,ko00001,ko00002,ko01000,ko01504,ko02000	3.A.1.117,3.A.1.123	-	-	ABC_membrane,ABC_tran
UOV92_21750	714961.BFZC1_12598	4.5e-131	378.0	COG2367@1|root,COG2367@2|Bacteria,1UYZ3@1239|Firmicutes,4HFV8@91061|Bacilli,3IX77@400634|Lysinibacillus	400634|Lysinibacillus	V	beta-lactamase	-	-	3.5.2.6	K17836	ko00311,ko01130,ko01501,map00311,map01130,map01501	M00627,M00628	R06363	RC01499	ko00000,ko00001,ko00002,ko01000,ko01504	-	-	-	Beta-lactamase2
UOV92_12680	714961.BFZC1_07735	1.56e-203	565.0	COG0167@1|root,COG0167@2|Bacteria,1TPFV@1239|Firmicutes,4HA5H@91061|Bacilli,3IWG9@400634|Lysinibacillus	400634|Lysinibacillus	F	Belongs to the dihydroorotate dehydrogenase family. Type 1 subfamily	pyrD	-	1.3.1.14	K17828	ko00240,ko01100,map00240,map01100	M00051	R01869	RC00051	ko00000,ko00001,ko00002,ko01000	-	-	-	DHO_dh
UOV92_13620	714961.BFZC1_04728	1.26e-250	694.0	COG3919@1|root,COG3919@2|Bacteria,1TQPN@1239|Firmicutes,4HAB0@91061|Bacilli,3IX6V@400634|Lysinibacillus	400634|Lysinibacillus	S	ATP-grasp enzyme	-	-	6.3.1.12	K17810	-	-	-	-	ko00000,ko01000	-	-	-	-
UOV92_18185	714961.BFZC1_05253	9.03e-297	809.0	COG3919@1|root,COG3919@2|Bacteria,1TQPN@1239|Firmicutes,4HAB0@91061|Bacilli,3IX6V@400634|Lysinibacillus	400634|Lysinibacillus	S	ATP-grasp enzyme	-	-	6.3.1.12	K17810	-	-	-	-	ko00000,ko01000	-	-	-	-
UOV92_21010	714961.BFZC1_04213	6.87e-277	759.0	COG3919@1|root,COG3919@2|Bacteria,1TQPN@1239|Firmicutes,4HAB0@91061|Bacilli,3IXCR@400634|Lysinibacillus	400634|Lysinibacillus	S	ATP-grasp enzyme	-	-	6.3.1.12	K17810	-	-	-	-	ko00000,ko01000	-	-	-	-
UOV92_08375	1285586.H131_21962	2.91e-120	347.0	COG1876@1|root,COG1876@2|Bacteria,1VAIS@1239|Firmicutes,4HFRB@91061|Bacilli,3IZD2@400634|Lysinibacillus	400634|Lysinibacillus	M	D-alanyl-D-alanine carboxypeptidase	-	-	-	K17733	-	-	-	-	ko00000,ko01000,ko01002,ko01011	-	-	-	Peptidase_M15_4
UOV92_23555	1145276.T479_12390	2.7e-81	248.0	COG1876@1|root,COG1876@2|Bacteria,1VAIS@1239|Firmicutes,4HFRB@91061|Bacilli,3IZD2@400634|Lysinibacillus	400634|Lysinibacillus	M	D-alanyl-D-alanine carboxypeptidase	-	-	-	K17733	-	-	-	-	ko00000,ko01000,ko01002,ko01011	-	-	-	Peptidase_M15_4
UOV92_23560	1145276.T479_16155	5.89e-41	142.0	COG1876@1|root,COG1876@2|Bacteria,1V69M@1239|Firmicutes,4HHJT@91061|Bacilli,3IYTC@400634|Lysinibacillus	400634|Lysinibacillus	M	Peptidoglycan L-alanyl-D-glutamate endopeptidase CwlK	-	-	-	K17733	-	-	-	-	ko00000,ko01000,ko01002,ko01011	-	-	-	Peptidase_M15_4
UOV92_01470	714961.BFZC1_21508	2.41e-298	814.0	COG0167@1|root,COG1146@1|root,COG0167@2|Bacteria,COG1146@2|Bacteria,1TRPI@1239|Firmicutes,4HBRG@91061|Bacilli,3IXDB@400634|Lysinibacillus	400634|Lysinibacillus	C	catalyzes the conversion of pyrimidines to 5,6-dihydro compounds in pyrimidine degradation	-	-	1.3.1.1	K17723	ko00240,ko00410,ko00770,ko01100,map00240,map00410,map00770,map01100	M00046	R00977,R01414,R11026	RC00072,RC00123	ko00000,ko00001,ko00002,ko01000	-	-	-	DHO_dh,Fer4_21
UOV92_01465	1145276.T479_07680	2.41e-286	787.0	COG0493@1|root,COG0493@2|Bacteria,1TQ1A@1239|Firmicutes,4HAD5@91061|Bacilli,3IX4G@400634|Lysinibacillus	400634|Lysinibacillus	E	Dihydropyrimidine dehydrogenase	-	-	1.3.1.1	K17722	ko00240,ko00410,ko00770,ko01100,map00240,map00410,map00770,map01100	M00046	R00977,R01414,R11026	RC00072,RC00123	ko00000,ko00001,ko00002,ko01000	-	-	-	Fer4_20,Pyr_redox_2
UOV92_20310	714961.BFZC1_17474	3.16e-234	645.0	COG1086@1|root,COG1086@2|Bacteria,1TPTC@1239|Firmicutes,4IQQV@91061|Bacilli,3IXP8@400634|Lysinibacillus	400634|Lysinibacillus	GM	Polysaccharide biosynthesis protein C-terminal	-	-	5.1.3.2	K17716	ko00052,ko00520,ko01100,map00052,map00520,map01100	M00362	R00291	RC00289	ko00000,ko00001,ko00002,ko01000	-	-	-	Polysacc_syn_2C,Polysacc_synt_2
UOV92_22105	714961.BFZC1_24023	0.0	1449.0	COG2217@1|root,COG2217@2|Bacteria,1TP5S@1239|Firmicutes,4HAI0@91061|Bacilli,3IW46@400634|Lysinibacillus	400634|Lysinibacillus	P	ATPase P	-	-	3.6.3.54	K17686	ko01524,ko04016,map01524,map04016	-	R00086	RC00002	ko00000,ko00001,ko01000	3.A.3.5	-	-	E1-E2_ATPase,HMA,Hydrolase
UOV92_16080	714961.BFZC1_06713	7.19e-94	274.0	COG1959@1|root,COG1959@2|Bacteria,1V3QB@1239|Firmicutes,4HHCF@91061|Bacilli,3IXZN@400634|Lysinibacillus	400634|Lysinibacillus	K	Rrf2 family transcriptional regulator	-	-	-	K17472	-	-	-	-	ko00000,ko03000	-	-	-	Rrf2
UOV92_15950	1145276.T479_15610	2.19e-102	298.0	COG1183@1|root,COG1183@2|Bacteria,1TR44@1239|Firmicutes,4HFUP@91061|Bacilli,3IXUG@400634|Lysinibacillus	400634|Lysinibacillus	I	Belongs to the CDP-alcohol phosphatidyltransferase class-I family	-	-	2.7.8.8	K17103	ko00260,ko00564,ko01100,ko01110,map00260,map00564,map01100,map01110	M00093	R01800	RC00002,RC00017,RC02795	ko00000,ko00001,ko00002,ko01000	-	-	-	CDP-OH_P_transf
UOV92_06610	714961.BFZC1_13988	7.97e-167	467.0	COG1126@1|root,COG1126@2|Bacteria,1TNYD@1239|Firmicutes,4H9WY@91061|Bacilli,3IWAA@400634|Lysinibacillus	400634|Lysinibacillus	E	ABC transporter	-	-	-	K17076	ko02010,map02010	M00589	-	-	ko00000,ko00001,ko00002,ko01000,ko02000	3.A.1.3.20	-	-	ABC_tran
UOV92_19795	714961.BFZC1_22969	4.8e-172	481.0	COG1126@1|root,COG1126@2|Bacteria,1TNYD@1239|Firmicutes,4H9WY@91061|Bacilli,3IXNH@400634|Lysinibacillus	400634|Lysinibacillus	E	ABC transporter, ATP-binding protein	-	-	-	K16960	ko02010,map02010	M00585	-	-	ko00000,ko00001,ko00002,ko01000,ko02000	3.A.1.3.13	-	-	ABC_tran
UOV92_19800	714961.BFZC1_22964	8.11e-146	413.0	COG0765@1|root,COG0765@2|Bacteria,1V1PT@1239|Firmicutes,4HC09@91061|Bacilli,3IWU5@400634|Lysinibacillus	400634|Lysinibacillus	U	Amino acid ABC transporter permease	-	-	-	K16959	ko02010,map02010	M00585	-	-	ko00000,ko00001,ko00002,ko02000	3.A.1.3.13	-	-	BPD_transp_1
UOV92_19805	714961.BFZC1_22959	8.28e-140	398.0	COG0765@1|root,COG0765@2|Bacteria,1V4Q3@1239|Firmicutes,4HDVS@91061|Bacilli,3IXAM@400634|Lysinibacillus	400634|Lysinibacillus	U	Amino acid ABC transporter permease	-	-	-	K16958	ko02010,map02010	M00585	-	-	ko00000,ko00001,ko00002,ko02000	3.A.1.3.13	-	-	BPD_transp_1
UOV92_19810	714961.BFZC1_22954	1.77e-201	558.0	COG0834@1|root,COG0834@2|Bacteria,1UX4B@1239|Firmicutes,4HG72@91061|Bacilli,3IWMN@400634|Lysinibacillus	400634|Lysinibacillus	ET	Amino acid ABC transporter substrate-binding protein	-	-	-	K16957	ko02010,map02010	M00585	-	-	ko00000,ko00001,ko00002,ko02000	3.A.1.3.13	-	-	SBP_bac_3
UOV92_03695	714961.BFZC1_19510	1.48e-150	424.0	COG1136@1|root,COG1136@2|Bacteria,1TPBJ@1239|Firmicutes,4HCWT@91061|Bacilli,3IXAY@400634|Lysinibacillus	400634|Lysinibacillus	V	ABC transporter, ATP-binding protein	-	-	-	K16920	ko02010,map02010	M00584	-	-	ko00000,ko00001,ko00002,ko02000	3.A.1	-	-	ABC_tran
UOV92_03700	714961.BFZC1_19515	3.08e-274	755.0	COG0577@1|root,COG0577@2|Bacteria,1TPUU@1239|Firmicutes,4HDKX@91061|Bacilli,3IWXM@400634|Lysinibacillus	400634|Lysinibacillus	V	Macrolide ABC transporter permease	-	-	-	K16918	ko02010,map02010	M00584	-	-	ko00000,ko00001,ko00002,ko02000	3.A.1	-	-	FtsX,MacB_PCD
UOV92_11350	714961.BFZC1_08070	0.0	2201.0	COG3857@1|root,COG3857@2|Bacteria,1TQJW@1239|Firmicutes,4HAY6@91061|Bacilli,3IWW4@400634|Lysinibacillus	400634|Lysinibacillus	L	Belongs to the helicase family. AddB RexB type 1 subfamily	addB	-	3.6.4.12	K16899	-	-	-	-	ko00000,ko01000,ko03400	-	-	-	Exonuc_V_gamma,PDDEXK_1
UOV92_11355	714961.BFZC1_08065	0.0	2219.0	COG1074@1|root,COG1074@2|Bacteria,1TQ35@1239|Firmicutes,4HA64@91061|Bacilli,3IW5D@400634|Lysinibacillus	400634|Lysinibacillus	L	ATP-dependent helicase nuclease subunit A	addA	-	3.6.4.12	K16898	-	-	-	-	ko00000,ko01000,ko03400	-	-	-	PDDEXK_1,UvrD-helicase,UvrD_C
UOV92_10470	714961.BFZC1_08415	1.07e-179	502.0	COG0095@1|root,COG0095@2|Bacteria,1TQKA@1239|Firmicutes,4HCPS@91061|Bacilli,3IXJ1@400634|Lysinibacillus	400634|Lysinibacillus	H	Catalyzes the amidotransfer (transamidation) of the octanoyl moiety from octanoyl-GcvH to the lipoyl domain of the E2 subunit of lipoate-dependent enzymes	lipL	-	2.3.1.204	K16869	-	-	-	-	ko00000,ko01000	-	-	-	BPL_LplA_LipB
UOV92_21055	714961.BFZC1_04173	1.79e-119	342.0	COG3859@1|root,COG3859@2|Bacteria,1V1WX@1239|Firmicutes,4IR4D@91061|Bacilli,3J080@400634|Lysinibacillus	400634|Lysinibacillus	S	Thiamine transporter protein (Thia_YuaJ)	-	-	-	K16789	-	-	-	-	ko00000,ko02000	2.A.88.3	-	-	Thia_YuaJ
UOV92_19300	714961.BFZC1_23464	2.79e-195	543.0	COG1122@1|root,COG1122@2|Bacteria,1TPH8@1239|Firmicutes,4HA7T@91061|Bacilli,3IVS4@400634|Lysinibacillus	400634|Lysinibacillus	P	ATP-binding (A) component of a common energy-coupling factor (ECF) ABC-transporter complex. Unlike classic ABC transporters this ECF transporter provides the energy necessary to transport a number of different substrates	-	-	-	K16787	ko02010,map02010	M00582	-	-	ko00000,ko00001,ko00002,ko01000,ko02000	3.A.1.25,3.A.1.28,3.A.1.29,3.A.1.30,3.A.1.31,3.A.1.32,3.A.1.33,3.A.1.35	-	-	ABC_tran
UOV92_19305	714961.BFZC1_23459	2.58e-191	532.0	COG1122@1|root,COG1122@2|Bacteria,1TPH8@1239|Firmicutes,4H9R8@91061|Bacilli,3IXIW@400634|Lysinibacillus	400634|Lysinibacillus	P	ATP-binding (A) component of a common energy-coupling factor (ECF) ABC-transporter complex. Unlike classic ABC transporters this ECF transporter provides the energy necessary to transport a number of different substrates	-	-	-	K16786	ko02010,map02010	M00582	-	-	ko00000,ko00001,ko00002,ko01000,ko02000	3.A.1.25,3.A.1.28,3.A.1.29,3.A.1.30,3.A.1.31,3.A.1.32,3.A.1.33,3.A.1.35	-	-	ABC_tran
UOV92_19295	714961.BFZC1_23469	1.03e-173	486.0	COG0619@1|root,COG0619@2|Bacteria,1TQ0E@1239|Firmicutes,4H9VT@91061|Bacilli,3IWYW@400634|Lysinibacillus	400634|Lysinibacillus	U	Transmembrane (T) component of an energy-coupling factor (ECF) ABC-transporter complex. Unlike classic ABC transporters this ECF transporter provides the energy necessary to transport a number of different substrates	ecfT	-	-	K16785	ko02010,map02010	M00582	-	-	ko00000,ko00001,ko00002,ko02000	3.A.1.25,3.A.1.28,3.A.1.29,3.A.1.30,3.A.1.31,3.A.1.32,3.A.1.33,3.A.1.35	-	-	CbiQ
UOV92_11440	714961.BFZC1_07980	4.88e-162	453.0	COG4862@1|root,COG4862@2|Bacteria,1UZ7D@1239|Firmicutes,4HDV3@91061|Bacilli,3IXCW@400634|Lysinibacillus	400634|Lysinibacillus	NOT	Enables the recognition and targeting of unfolded and aggregated proteins to the ClpC protease or to other proteins involved in proteolysis. Acts negatively in the development of competence by binding ComK and recruiting it to the ClpCP protease. When overexpressed, inhibits sporulation. Also involved in Spx degradation by ClpC	mecA	-	-	K16511	-	-	-	-	ko00000	-	-	-	MecA
UOV92_10135	714961.BFZC1_03533	4.39e-88	259.0	COG1393@1|root,COG1393@2|Bacteria,1V4H7@1239|Firmicutes,4HH2X@91061|Bacilli,3IXUK@400634|Lysinibacillus	400634|Lysinibacillus	P	Belongs to the ArsC family	-	-	-	K16509	-	-	-	-	ko00000	-	-	-	ArsC
UOV92_11435	714961.BFZC1_07985	1.21e-86	256.0	COG1393@1|root,COG1393@2|Bacteria,1V3QC@1239|Firmicutes,4HH0I@91061|Bacilli,3IXW7@400634|Lysinibacillus	400634|Lysinibacillus	K	Interferes with activator-stimulated transcription by interaction with the RNA polymerase alpha-CTD. May function to globally reduce transcription of genes involved in growth- and development-promoting processes and to increase transcription of genes involved in thiol homeostasis, during periods of extreme stress	spxA	-	-	K16509	-	-	-	-	ko00000	-	-	-	ArsC
UOV92_21955	714961.BFZC1_10120	1.13e-217	605.0	COG0306@1|root,COG0306@2|Bacteria,1TQ3D@1239|Firmicutes,4HAPD@91061|Bacilli,3IX98@400634|Lysinibacillus	400634|Lysinibacillus	P	Phosphate transporter family	-	-	-	K16331	-	-	-	-	ko00000,ko02000	2.A.20.4	-	-	PHO4
UOV92_16200	714961.BFZC1_06603	2.35e-194	541.0	COG2313@1|root,COG2313@2|Bacteria,1TR5J@1239|Firmicutes,4HC38@91061|Bacilli,3IVXX@400634|Lysinibacillus	400634|Lysinibacillus	G	Catalyzes the reversible cleavage of pseudouridine 5'- phosphate (PsiMP) to ribose 5-phosphate and uracil. Functions biologically in the cleavage direction, as part of a pseudouridine degradation pathway	psuG	-	4.2.1.70	K16329	ko00240,map00240	-	R01055	RC00432,RC00433	ko00000,ko00001,ko01000	-	-	-	Indigoidine_A
UOV92_17790	714961.BFZC1_12388	1.06e-296	810.0	COG2837@1|root,COG2837@2|Bacteria,1UY9Y@1239|Firmicutes,4HACQ@91061|Bacilli,3IVZ1@400634|Lysinibacillus	400634|Lysinibacillus	P	Peroxidase	-	-	-	K16301	-	-	-	-	ko00000,ko01000,ko02000	2.A.108.2.3	-	-	Dyp_perox
UOV92_22120	714961.BFZC1_24038	1.65e-200	558.0	COG1230@1|root,COG1230@2|Bacteria,1TR92@1239|Firmicutes,4HBCQ@91061|Bacilli,3IVTC@400634|Lysinibacillus	400634|Lysinibacillus	U	Belongs to the cation diffusion facilitator (CDF) transporter (TC 2.A.4) family	-	-	-	K16264	-	-	-	-	ko00000,ko02000	2.A.4.1	-	-	Cation_efflux,ZT_dimer
UOV92_02715	714961.BFZC1_12633	3.8e-180	502.0	COG2362@1|root,COG2362@2|Bacteria,1TSUZ@1239|Firmicutes,4HC5R@91061|Bacilli,3IW74@400634|Lysinibacillus	400634|Lysinibacillus	E	Amino acid amidase	-	-	-	K16203	-	-	-	-	ko00000,ko01000,ko01002	3.A.1.5.2	-	-	Peptidase_M55
UOV92_22925	714961.BFZC1_08525	1.58e-284	780.0	COG2233@1|root,COG2233@2|Bacteria,1TNZZ@1239|Firmicutes,4HBAM@91061|Bacilli,3IVSA@400634|Lysinibacillus	400634|Lysinibacillus	F	Xanthine permease	-	-	-	K16169	-	-	-	-	ko00000,ko02000	2.A.40.3.1	-	-	Xan_ur_permease
UOV92_03445	714961.BFZC1_19150	5.18e-116	333.0	COG1755@1|root,COG1755@2|Bacteria,1V6IY@1239|Firmicutes,4HIFN@91061|Bacilli,3IXVX@400634|Lysinibacillus	400634|Lysinibacillus	S	Isoprenylcysteine carboxyl methyltransferase	-	-	-	K16168	-	-	-	-	ko00000,ko01008	-	-	-	ICMT
UOV92_03450	714961.BFZC1_19155	1.48e-248	683.0	COG3424@1|root,COG3424@2|Bacteria,1TPUK@1239|Firmicutes,4HBHH@91061|Bacilli,3IXK2@400634|Lysinibacillus	400634|Lysinibacillus	Q	Chalcone synthase	-	-	-	K16167	-	-	-	-	ko00000,ko01008	-	-	-	Chal_sti_synt_C,Chal_sti_synt_N
UOV92_15320	714961.BFZC1_16819	8.65e-222	615.0	COG0668@1|root,COG0668@2|Bacteria,1TR9Z@1239|Firmicutes,4HBDU@91061|Bacilli,3IVPY@400634|Lysinibacillus	400634|Lysinibacillus	M	Mechanosensitive ion channel	-	-	-	K16052	-	-	-	-	ko00000,ko02000	1.A.23.4	-	-	MS_channel
UOV92_03845	714961.BFZC1_19660	1.02e-206	573.0	COG1227@1|root,COG1227@2|Bacteria,1TPH6@1239|Firmicutes,4H9T8@91061|Bacilli,3IXME@400634|Lysinibacillus	400634|Lysinibacillus	C	Catalyzes the hydrolysis of pyrophosphate to phosphate	ppaC	-	3.6.1.1	K15986	ko00190,map00190	-	-	-	ko00000,ko00001,ko01000	-	-	-	DHH,DHHA2
UOV92_20125	714961.BFZC1_00515	7.45e-135	383.0	COG0778@1|root,COG0778@2|Bacteria,1V1NQ@1239|Firmicutes,4HHS6@91061|Bacilli,3IXRJ@400634|Lysinibacillus	400634|Lysinibacillus	C	NAD(P)H nitroreductase	-	-	-	K15976	-	-	-	-	ko00000,ko01000	-	-	-	Nitroreductase
UOV92_03060	714961.BFZC1_18735	1.05e-226	624.0	COG0346@1|root,COG0346@2|Bacteria,1TQCN@1239|Firmicutes,4HAMC@91061|Bacilli,3IVQF@400634|Lysinibacillus	400634|Lysinibacillus	E	Ring-cleaving dioxygenase	-	-	-	K15975	-	-	-	-	ko00000	-	-	-	Glyoxalase
UOV92_20130	714961.BFZC1_00510	6.18e-238	654.0	COG0346@1|root,COG0346@2|Bacteria,1TP7I@1239|Firmicutes,4H9ND@91061|Bacilli,3IVXD@400634|Lysinibacillus	400634|Lysinibacillus	E	Glyoxalase	-	-	-	K15975	-	-	-	-	ko00000	-	-	-	Glyoxalase
UOV92_20475	714961.BFZC1_17629	2.18e-199	555.0	COG0346@1|root,COG0346@2|Bacteria,1TQTQ@1239|Firmicutes,4HBA5@91061|Bacilli,3IWGQ@400634|Lysinibacillus	400634|Lysinibacillus	E	Glyoxalase	-	-	-	K15975	-	-	-	-	ko00000	-	-	-	Glyoxalase
UOV92_11870	714961.BFZC1_00847	1.03e-95	279.0	COG1846@1|root,COG1846@2|Bacteria,1V6EE@1239|Firmicutes,4HJ8T@91061|Bacilli,3IXU6@400634|Lysinibacillus	400634|Lysinibacillus	K	Transcriptional regulator	-	-	-	K15973	-	-	-	-	ko00000,ko03000	-	-	-	MarR
UOV92_20135	714961.BFZC1_00505	3.23e-88	260.0	COG1846@1|root,COG1846@2|Bacteria,1V6EE@1239|Firmicutes,4HJ8T@91061|Bacilli,3IY4H@400634|Lysinibacillus	400634|Lysinibacillus	K	MarR family transcriptional regulator	-	-	-	K15973	-	-	-	-	ko00000,ko03000	-	-	-	MarR
UOV92_02370	714961.BFZC1_12983	0.0	1124.0	COG0488@1|root,COG0488@2|Bacteria,1TPAX@1239|Firmicutes,4H9TK@91061|Bacilli,3IWTQ@400634|Lysinibacillus	400634|Lysinibacillus	S	Multidrug ABC transporter ATP-binding protein	-	-	-	K15738	-	-	-	-	ko00000,ko02000	3.A.1.120.6	-	-	ABC_tran,ABC_tran_CTD,ABC_tran_Xtn
UOV92_08820	714961.BFZC1_09425	0.0	981.0	COG0696@1|root,COG0696@2|Bacteria,1TPM4@1239|Firmicutes,4HBTQ@91061|Bacilli,3IWZP@400634|Lysinibacillus	400634|Lysinibacillus	G	Catalyzes the interconversion of 2-phosphoglycerate and 3-phosphoglycerate	gpmI	-	5.4.2.12	K15633	ko00010,ko00260,ko00680,ko01100,ko01110,ko01120,ko01130,ko01200,ko01230,map00010,map00260,map00680,map01100,map01110,map01120,map01130,map01200,map01230	M00001,M00002,M00003	R01518	RC00536	ko00000,ko00001,ko00002,ko01000	-	-	-	Metalloenzyme,Phosphodiest,iPGM_N
UOV92_17945	714961.BFZC1_04948	5.69e-236	650.0	COG0444@1|root,COG0444@2|Bacteria,1TP6E@1239|Firmicutes,4HB2B@91061|Bacilli,3IZFF@400634|Lysinibacillus	400634|Lysinibacillus	P	COG0444 ABC-type dipeptide oligopeptide nickel transport system, ATPase component	-	-	-	K15583	ko01501,ko02010,ko02024,map01501,map02010,map02024	M00439	-	-	ko00000,ko00001,ko00002,ko02000	3.A.1.5.1,3.A.1.5.18,3.A.1.5.19,3.A.1.5.25	-	-	ABC_tran,oligo_HPY
UOV92_12725	714961.BFZC1_07785	1e-246	678.0	COG0444@1|root,COG0444@2|Bacteria,1TP6E@1239|Firmicutes,4HA4E@91061|Bacilli,3IWHM@400634|Lysinibacillus	400634|Lysinibacillus	EP	Belongs to the ABC transporter superfamily	-	-	-	K15583	ko01501,ko02010,ko02024,map01501,map02010,map02024	M00439	-	-	ko00000,ko00001,ko00002,ko02000	3.A.1.5.1,3.A.1.5.18,3.A.1.5.19,3.A.1.5.25	-	-	ABC_tran,oligo_HPY
UOV92_21765	714961.BFZC1_12613	5.12e-239	659.0	COG0444@1|root,COG0444@2|Bacteria,1TP6E@1239|Firmicutes,4H9MR@91061|Bacilli,3IVR6@400634|Lysinibacillus	400634|Lysinibacillus	EP	Belongs to the ABC transporter superfamily	-	-	-	K15583	ko01501,ko02010,ko02024,map01501,map02010,map02024	M00439	-	-	ko00000,ko00001,ko00002,ko02000	3.A.1.5.1,3.A.1.5.18,3.A.1.5.19,3.A.1.5.25	-	-	ABC_tran,oligo_HPY
UOV92_12730	714961.BFZC1_07790	5.89e-205	568.0	COG1173@1|root,COG1173@2|Bacteria,1TP4R@1239|Firmicutes,4H9PZ@91061|Bacilli,3IX5J@400634|Lysinibacillus	400634|Lysinibacillus	U	Diguanylate cyclase	-	-	-	K15582	ko01501,ko02010,ko02024,map01501,map02010,map02024	M00439	-	-	ko00000,ko00001,ko00002,ko02000	3.A.1.5.1,3.A.1.5.18,3.A.1.5.19,3.A.1.5.25	-	-	BPD_transp_1,OppC_N
UOV92_21770	714961.BFZC1_12618	1.81e-224	619.0	COG1173@1|root,COG1173@2|Bacteria,1TP4R@1239|Firmicutes,4HE8S@91061|Bacilli,3IWQB@400634|Lysinibacillus	400634|Lysinibacillus	U	ABC transporter permease	-	-	-	K15582	ko01501,ko02010,ko02024,map01501,map02010,map02024	M00439	-	-	ko00000,ko00001,ko00002,ko02000	3.A.1.5.1,3.A.1.5.18,3.A.1.5.19,3.A.1.5.25	-	-	BPD_transp_1,OppC_N
UOV92_12735	714961.BFZC1_07795	9.45e-208	576.0	COG0601@1|root,COG0601@2|Bacteria,1TP1S@1239|Firmicutes,4HA2S@91061|Bacilli,3IVTJ@400634|Lysinibacillus	400634|Lysinibacillus	U	Peptide ABC transporter permease	-	-	-	K15581	ko01501,ko02010,ko02024,map01501,map02010,map02024	M00439	-	-	ko00000,ko00001,ko00002,ko02000	3.A.1.5.1,3.A.1.5.18,3.A.1.5.19,3.A.1.5.25	-	-	BPD_transp_1
UOV92_21775	714961.BFZC1_12623	2.4e-208	578.0	COG0601@1|root,COG0601@2|Bacteria,1UY5U@1239|Firmicutes,4HEZK@91061|Bacilli,3IWYZ@400634|Lysinibacillus	400634|Lysinibacillus	U	Peptide ABC transporter permease	-	-	-	K15581	ko01501,ko02010,ko02024,map01501,map02010,map02024	M00439	-	-	ko00000,ko00001,ko00002,ko02000	3.A.1.5.1,3.A.1.5.18,3.A.1.5.19,3.A.1.5.25	-	-	BPD_transp_1
UOV92_12740	714961.BFZC1_07800	0.0	964.0	COG4166@1|root,COG4166@2|Bacteria,1TNYQ@1239|Firmicutes,4HAMK@91061|Bacilli,3IXQH@400634|Lysinibacillus	400634|Lysinibacillus	E	ABC transporter substrate-binding protein	-	-	-	K15580	ko01501,ko02010,ko02024,map01501,map02010,map02024	M00439	-	-	ko00000,ko00001,ko00002,ko02000	3.A.1.5.1,3.A.1.5.18,3.A.1.5.19,3.A.1.5.25	-	-	SBP_bac_5
UOV92_21780	714961.BFZC1_12628	0.0	1194.0	COG4166@1|root,COG4166@2|Bacteria,1TQVS@1239|Firmicutes,4HCCB@91061|Bacilli,3IWZ9@400634|Lysinibacillus	400634|Lysinibacillus	E	Peptide ABC transporter substrate-binding protein	-	-	-	K15580	ko01501,ko02010,ko02024,map01501,map02010,map02024	M00439	-	-	ko00000,ko00001,ko00002,ko02000	3.A.1.5.1,3.A.1.5.18,3.A.1.5.19,3.A.1.5.25	-	-	SBP_bac_5
UOV92_22095	714961.BFZC1_24013	2.94e-163	456.0	COG1428@1|root,COG1428@2|Bacteria,1TPJ1@1239|Firmicutes,4HA9N@91061|Bacilli,3IWPW@400634|Lysinibacillus	400634|Lysinibacillus	F	Deoxycytidine kinase	-	-	2.7.1.74,2.7.1.76	K15519	ko00230,ko00240,ko01100,map00230,map00240,map01100	-	R00185,R01666,R02089	RC00002,RC00017	ko00000,ko00001,ko01000	-	-	-	dNK
UOV92_22100	714961.BFZC1_24018	1.69e-143	405.0	COG1428@1|root,COG1428@2|Bacteria,1TQKS@1239|Firmicutes,4HBWC@91061|Bacilli,3IWXB@400634|Lysinibacillus	400634|Lysinibacillus	F	Deoxyguanosine kinase	-	-	2.7.1.113	K15518	ko00230,map00230	-	R01967	RC00002,RC00017	ko00000,ko00001,ko01000	-	-	-	dNK
UOV92_19640	714961.BFZC1_23129	1.95e-132	379.0	COG0500@1|root,COG2226@2|Bacteria,1V19C@1239|Firmicutes,4HF7A@91061|Bacilli,3IW5C@400634|Lysinibacillus	400634|Lysinibacillus	Q	COG0500 SAM-dependent methyltransferases	-	-	-	K15256	-	-	-	-	ko00000,ko01000,ko03016	-	-	-	Methyltransf_25
UOV92_01910	1145276.T479_08290	6.24e-162	458.0	COG4869@1|root,COG4869@2|Bacteria,1V242@1239|Firmicutes,4HAG3@91061|Bacilli,3IX8P@400634|Lysinibacillus	400634|Lysinibacillus	Q	COG4869 Propanediol utilization protein	-	-	2.3.1.8	K15024	ko00430,ko00620,ko00640,ko00720,ko01100,ko01120,ko01200,map00430,map00620,map00640,map00720,map01100,map01120,map01200	M00579	R00230,R00921	RC00004,RC02746,RC02816	ko00000,ko00001,ko00002,ko01000	-	-	-	PTAC
UOV92_20260	714961.BFZC1_00375	9.04e-144	408.0	COG1214@1|root,COG1214@2|Bacteria,1V4YX@1239|Firmicutes,4HHD7@91061|Bacilli,3IWI2@400634|Lysinibacillus	400634|Lysinibacillus	O	Glycoprotease family	-	-	-	K14742	-	-	-	-	ko00000,ko03016	-	-	-	Peptidase_M22
UOV92_03725	714961.BFZC1_19540	1.22e-269	738.0	COG1473@1|root,COG1473@2|Bacteria,1TQ7R@1239|Firmicutes,4HB6M@91061|Bacilli,3IW76@400634|Lysinibacillus	400634|Lysinibacillus	S	amidohydrolase	-	-	-	K14665	-	-	-	-	ko00000,ko01000,ko01002	-	-	-	M20_dimer,Peptidase_M20
UOV92_09865	714961.BFZC1_13253	1.06e-257	707.0	COG1473@1|root,COG1473@2|Bacteria,1TQ7R@1239|Firmicutes,4HB6M@91061|Bacilli,3IWIU@400634|Lysinibacillus	400634|Lysinibacillus	S	amidohydrolase	-	-	-	K14665	-	-	-	-	ko00000,ko01000,ko01002	-	-	-	M20_dimer,Peptidase_M20
UOV92_10190	714961.BFZC1_03468	3.86e-261	716.0	COG1473@1|root,COG1473@2|Bacteria,1TQ7R@1239|Firmicutes,4HB6M@91061|Bacilli,3IW76@400634|Lysinibacillus	400634|Lysinibacillus	S	amidohydrolase	-	-	-	K14665	-	-	-	-	ko00000,ko01000,ko01002	-	-	-	M20_dimer,Peptidase_M20
UOV92_01555	714961.BFZC1_21593	5.2e-121	348.0	COG0108@1|root,COG0108@2|Bacteria,1TPH9@1239|Firmicutes,4H9PW@91061|Bacilli,3IX2A@400634|Lysinibacillus	400634|Lysinibacillus	H	Catalyzes the conversion of D-ribulose 5-phosphate to formate and 3,4-dihydroxy-2-butanone 4-phosphate	ribB	-	3.5.4.25,4.1.99.12	K14652	ko00740,ko00790,ko01100,ko01110,map00740,map00790,map01100,map01110	M00125,M00840	R00425,R07281	RC00293,RC01792,RC01815,RC02504	ko00000,ko00001,ko00002,ko01000	-	-	-	DHBP_synthase,GTP_cyclohydro2
UOV92_12980	714961.BFZC1_12128	1.25e-203	564.0	COG1161@1|root,COG1161@2|Bacteria,1TQGK@1239|Firmicutes,4HA4D@91061|Bacilli,3IW3F@400634|Lysinibacillus	400634|Lysinibacillus	S	Required for a late step of 50S ribosomal subunit assembly. Has GTPase activity	-	-	-	K14540	-	-	-	-	ko00000,ko03009	-	-	-	MMR_HSR1
UOV92_05875	714961.BFZC1_09165	0.0	928.0	COG4147@1|root,COG4147@2|Bacteria,1UHT5@1239|Firmicutes,4HCF6@91061|Bacilli,3IVV1@400634|Lysinibacillus	400634|Lysinibacillus	S	Belongs to the sodium solute symporter (SSF) (TC 2.A.21) family	-	-	-	K14393	-	-	-	-	ko00000,ko02000	2.A.21.7	-	-	SSF
UOV92_05885	714961.BFZC1_09175	7.84e-231	651.0	COG4147@1|root,COG4147@2|Bacteria,1V14S@1239|Firmicutes,4HETU@91061|Bacilli,3IXDU@400634|Lysinibacillus	400634|Lysinibacillus	S	Belongs to the sodium solute symporter (SSF) (TC 2.A.21) family	-	-	-	K14393	-	-	-	-	ko00000,ko02000	2.A.21.7	-	-	SSF
UOV92_12630	714961.BFZC1_07685	0.0	961.0	COG4147@1|root,COG4147@2|Bacteria,1UHT5@1239|Firmicutes,4HG6M@91061|Bacilli,3IXD8@400634|Lysinibacillus	400634|Lysinibacillus	S	Belongs to the sodium solute symporter (SSF) (TC 2.A.21) family	-	-	-	K14393	-	-	-	-	ko00000,ko02000	2.A.21.7	-	-	SSF
UOV92_05775	714961.BFZC1_09060	8.64e-317	867.0	COG4145@1|root,COG4145@2|Bacteria,1TQ1F@1239|Firmicutes,4HBKD@91061|Bacilli,3IWWS@400634|Lysinibacillus	400634|Lysinibacillus	H	Belongs to the sodium solute symporter (SSF) (TC 2.A.21) family	panF	-	-	K14392	-	-	-	-	ko00000,ko02000	2.A.21.1	-	-	SSF
UOV92_08800	714961.BFZC1_09455	4.32e-48	153.0	COG0236@1|root,COG0236@2|Bacteria,1VFQI@1239|Firmicutes,4HNIH@91061|Bacilli,3IZNK@400634|Lysinibacillus	400634|Lysinibacillus	IQ	Carrier protein involved in the D-alanylation of lipoteichoic acid (LTA). The loading of thioester-linked D-alanine onto DltC is catalyzed by D-alanine--D-alanyl carrier protein ligase DltA. The DltC-carried D-alanyl group is further transferred to cell membrane phosphatidylglycerol (PG) by forming an ester bond, probably catalyzed by DltD. D-alanylation of LTA plays an important role in modulati…	dltC	-	6.1.1.13	K14188	ko00473,ko01503,ko02020,ko05150,map00473,map01503,map02020,map05150	M00725	R02718	RC00037,RC00094	ko00000,ko00001,ko00002,ko01000,ko01504	-	-	-	PP-binding
UOV92_21880	714961.BFZC1_10195	1.58e-265	729.0	COG1168@1|root,COG1168@2|Bacteria,1TP5G@1239|Firmicutes,4H9PE@91061|Bacilli,3IX5G@400634|Lysinibacillus	400634|Lysinibacillus	E	Fis family transcriptional regulator	-	-	4.4.1.8	K14155	ko00270,ko00450,ko01100,ko01110,ko01230,map00270,map00450,map01100,map01110,map01230	-	R00782,R01286,R02408,R04941	RC00056,RC00069,RC00382,RC00488,RC00710,RC01245,RC02303	ko00000,ko00001,ko01000,ko01007	-	-	-	Aminotran_1_2
UOV92_18315	714961.BFZC1_05383	2.06e-278	762.0	COG1454@1|root,COG1454@2|Bacteria,1TPB4@1239|Firmicutes,4HAPA@91061|Bacilli,3IW41@400634|Lysinibacillus	400634|Lysinibacillus	C	alcohol dehydrogenase	-	-	1.1.1.1	K13954	ko00010,ko00071,ko00350,ko00625,ko00626,ko01100,ko01110,ko01120,ko01130,ko01220,map00010,map00071,map00350,map00625,map00626,map01100,map01110,map01120,map01130,map01220	-	R00623,R00754,R04880,R05233,R05234,R06917,R06927	RC00050,RC00088,RC00099,RC00116,RC00649	ko00000,ko00001,ko01000	-	-	-	Fe-ADH
UOV92_10950	714961.BFZC1_18590	2.13e-243	675.0	COG0845@1|root,COG0845@2|Bacteria,1TR31@1239|Firmicutes,4HEGQ@91061|Bacilli,3IX5F@400634|Lysinibacillus	400634|Lysinibacillus	M	Belongs to the membrane fusion protein (MFP) (TC 8.A.1) family	-	-	-	K13888	-	M00709	-	-	ko00000,ko00002,ko02000	8.A.1	-	-	-
UOV92_18245	714961.BFZC1_05313	2.7e-256	703.0	COG1605@1|root,COG2876@1|root,COG1605@2|Bacteria,COG2876@2|Bacteria,1TP61@1239|Firmicutes,4HB03@91061|Bacilli,3IXA8@400634|Lysinibacillus	400634|Lysinibacillus	E	Catalyzes the formation of 3-deoxy-D-aribino-hept-2-ulosonate 7-phosphate from phosphoenolpyruvate and D-erythrose 4-phosphate and the formation of prephenate from chorismate	-	-	2.5.1.54,5.4.99.5	K13853	ko00400,ko01100,ko01110,ko01130,ko01230,map00400,map01100,map01110,map01130,map01230	M00022,M00024,M00025	R01715,R01826	RC00435,RC03116	ko00000,ko00001,ko00002,ko01000	-	-	-	CM_2,DAHP_synth_1
UOV92_14735	714961.BFZC1_17194	4.99e-195	542.0	COG0142@1|root,COG0142@2|Bacteria,1TPQY@1239|Firmicutes,4HA8E@91061|Bacilli,3IX4J@400634|Lysinibacillus	400634|Lysinibacillus	H	Belongs to the FPP GGPP synthase family	-	-	2.5.1.1,2.5.1.10,2.5.1.29	K13789	ko00900,ko01100,ko01110,ko01130,map00900,map01100,map01110,map01130	M00364,M00366	R01658,R02003,R02061	RC00279	ko00000,ko00001,ko00002,ko01000,ko01006	-	-	-	polyprenyl_synt
UOV92_03515	714961.BFZC1_19315	4.43e-100	290.0	COG1959@1|root,COG1959@2|Bacteria,1V4G2@1239|Firmicutes,4HHBH@91061|Bacilli,3IY14@400634|Lysinibacillus	400634|Lysinibacillus	K	Rrf2 family transcriptional regulator	-	-	-	K13771	ko05132,map05132	-	-	-	ko00000,ko00001,ko03000	-	-	-	Rrf2
UOV92_18735	714961.BFZC1_05853	2.17e-128	365.0	COG1309@1|root,COG1309@2|Bacteria,1TRSH@1239|Firmicutes,4H9RC@91061|Bacilli,3IW4P@400634|Lysinibacillus	400634|Lysinibacillus	K	TetR family transcriptional regulator	-	-	-	K13770	-	-	-	-	ko00000,ko03000	-	-	-	TetR_C_4,TetR_N
UOV92_18740	714961.BFZC1_05858	5.59e-174	486.0	COG1024@1|root,COG1024@2|Bacteria,1TQ89@1239|Firmicutes,4HB73@91061|Bacilli,3IWPE@400634|Lysinibacillus	400634|Lysinibacillus	I	Belongs to the enoyl-CoA hydratase isomerase family	-	-	4.2.1.17	K13767	ko00071,ko00362,ko01100,ko01120,ko01212,map00071,map00362,map01100,map01120,map01212	M00087	R03026,R04170,R04738,R04740,R04744,R04746	RC00831,RC01095	ko00000,ko00001,ko00002,ko01000	-	-	-	ECH_1
UOV92_14480	714961.BFZC1_17334	1.06e-278	761.0	COG0019@1|root,COG0019@2|Bacteria,1TPQI@1239|Firmicutes,4HD3B@91061|Bacilli,3IX32@400634|Lysinibacillus	400634|Lysinibacillus	E	Carboxynorspermidine decarboxylase	-	-	4.1.1.96	K13747	ko00330,ko01100,map00330,map01100	-	R09081,R09082	RC00299	ko00000,ko00001,ko01000	-	-	-	Orn_Arg_deC_N,Orn_DAP_Arg_deC
UOV92_00495	714961.BFZC1_20333	2.09e-190	530.0	COG2207@1|root,COG3708@1|root,COG2207@2|Bacteria,COG3708@2|Bacteria,1TPI9@1239|Firmicutes,4HCJ8@91061|Bacilli,3IXA2@400634|Lysinibacillus	400634|Lysinibacillus	K	AraC family transcriptional regulator	-	-	-	K13653	-	-	-	-	ko00000,ko03000	-	-	-	Cass2,GyrI-like,HTH_18
UOV92_08080	714961.BFZC1_10000	4.91e-87	255.0	COG0316@1|root,COG0316@2|Bacteria,1V6IN@1239|Firmicutes,4HKN2@91061|Bacilli,3IY2E@400634|Lysinibacillus	400634|Lysinibacillus	S	Belongs to the HesB IscA family	-	-	-	K13628	-	-	-	-	ko00000,ko03016	-	-	-	Fe-S_biosyn
UOV92_11105	1145276.T479_03245	3.41e-80	240.0	COG1699@1|root,COG1699@2|Bacteria,1VA6Y@1239|Firmicutes,4HKYD@91061|Bacilli,3IY4X@400634|Lysinibacillus	400634|Lysinibacillus	N	Binds to the C-terminal region of flagellin, which is implicated in polymerization, and participates in the assembly of the flagellum	fliW	-	-	K13626	-	-	-	-	ko00000,ko02035	-	-	-	FliW
UOV92_10320	714961.BFZC1_03338	4.82e-183	509.0	COG0388@1|root,COG0388@2|Bacteria,1TQDK@1239|Firmicutes,4HC44@91061|Bacilli,3IWIE@400634|Lysinibacillus	400634|Lysinibacillus	S	Hydrolase	-	-	3.5.1.3	K13566	ko00250,map00250	-	R00269,R00348	RC00010	ko00000,ko00001,ko01000	-	-	-	CN_hydrolase
UOV92_11865	714961.BFZC1_00842	2.22e-314	859.0	COG3852@1|root,COG3852@2|Bacteria,1TRH0@1239|Firmicutes,4HD4A@91061|Bacilli,3IVXA@400634|Lysinibacillus	400634|Lysinibacillus	F	Histidine kinase	-	-	2.7.13.3	K13533	ko02020,map02020	M00485	-	-	ko00000,ko00001,ko00002,ko01000,ko01001,ko02022	-	-	-	HATPase_c,HisKA
UOV92_05990	714961.BFZC1_15083	2.94e-100	293.0	COG0350@1|root,COG0350@2|Bacteria,1VA03@1239|Firmicutes,4HETA@91061|Bacilli,3IYCA@400634|Lysinibacillus	400634|Lysinibacillus	H	Cysteine methyltransferase	-	-	2.1.1.63	K13531	-	-	-	-	ko00000,ko01000,ko03400	-	-	-	DNA_binding_1,Methyltransf_1N
UOV92_19965	714961.BFZC1_00680	1.63e-98	288.0	COG0350@1|root,COG0350@2|Bacteria,1VA03@1239|Firmicutes,4HKC0@91061|Bacilli,3IXTS@400634|Lysinibacillus	400634|Lysinibacillus	H	COG0350 Methylated DNA-protein cysteine methyltransferase	-	-	2.1.1.63	K13531	-	-	-	-	ko00000,ko01000,ko03400	-	-	-	DNA_binding_1
UOV92_15585	714961.BFZC1_07348	4.96e-74	222.0	COG2010@1|root,COG2010@2|Bacteria,1VBJT@1239|Firmicutes,4HKX4@91061|Bacilli,3IYHF@400634|Lysinibacillus	400634|Lysinibacillus	C	Cytochrome	-	-	-	K13300	-	-	-	-	ko00000	-	-	-	Cytochrome_CBB3
UOV92_08995	714961.BFZC1_09225	7.18e-194	538.0	COG0682@1|root,COG0682@2|Bacteria,1TPAK@1239|Firmicutes,4HAT0@91061|Bacilli,3IWVT@400634|Lysinibacillus	400634|Lysinibacillus	M	Transfers the N-acyl diglyceride group on what will become the N-terminal cysteine of membrane lipoproteins	lgt	-	-	K13292	-	-	-	-	ko00000,ko01000	-	-	-	LGT
UOV92_01730	1145276.T479_16855	1.39e-210	584.0	COG1404@1|root,COG1404@2|Bacteria,1TPZ5@1239|Firmicutes,4HA5F@91061|Bacilli,3IXG2@400634|Lysinibacillus	400634|Lysinibacillus	E	Belongs to the peptidase S8 family	-	-	-	K13275	-	-	-	-	ko00000,ko01000,ko01002,ko03110	-	-	-	Peptidase_S8
UOV92_19855	714961.BFZC1_22904	1.44e-85	254.0	COG3223@1|root,COG3223@2|Bacteria,1VCG5@1239|Firmicutes,4HKQN@91061|Bacilli,3IYCI@400634|Lysinibacillus	400634|Lysinibacillus	S	Belongs to the PsiE family	-	-	-	K13256	-	-	-	-	ko00000	-	-	-	PsiE
UOV92_23170	714961.BFZC1_17869	3.63e-216	595.0	COG0491@1|root,COG0491@2|Bacteria,1UU56@1239|Firmicutes,4HDDM@91061|Bacilli,3IYV7@400634|Lysinibacillus	400634|Lysinibacillus	S	Metallo-beta-lactamase superfamily	-	-	3.1.1.81	K13075	ko02024,map02024	-	R08970	RC00713	ko00000,ko00001,ko01000	-	-	-	Lactamase_B
UOV92_19120	714961.BFZC1_11867	2.53e-78	234.0	COG2919@1|root,COG2919@2|Bacteria,1VKC5@1239|Firmicutes,4HR53@91061|Bacilli,3IYIT@400634|Lysinibacillus	400634|Lysinibacillus	D	Septum formation initiator	-	-	-	K13052	-	-	-	-	ko00000,ko03036	-	-	-	DivIC
UOV92_12770	714961.BFZC1_07835	2.03e-210	585.0	COG0452@1|root,COG0452@2|Bacteria,1TPP3@1239|Firmicutes,4HAK8@91061|Bacilli,3IVSE@400634|Lysinibacillus	400634|Lysinibacillus	H	Catalyzes two steps in the biosynthesis of coenzyme A. In the first step cysteine is conjugated to 4'-phosphopantothenate to form 4-phosphopantothenoylcysteine, in the latter compound is decarboxylated to form 4'-phosphopantotheine	-	-	4.1.1.36,6.3.2.5	K13038	ko00770,ko01100,map00770,map01100	M00120	R03269,R04231	RC00064,RC00090,RC00822	ko00000,ko00001,ko00002,ko01000	-	-	-	DFP,Flavoprotein
UOV92_08220	1145276.T479_18795	1.86e-232	649.0	COG0677@1|root,COG0677@2|Bacteria,1TPXY@1239|Firmicutes,4HAFY@91061|Bacilli,3IWQH@400634|Lysinibacillus	400634|Lysinibacillus	M	Belongs to the UDP-glucose GDP-mannose dehydrogenase family	-	-	1.1.1.136	K13015	ko00520,map00520	-	R00421	RC00291	ko00000,ko00001,ko01000,ko01005	-	-	-	UDPG_MGDP_dh,UDPG_MGDP_dh_C,UDPG_MGDP_dh_N
UOV92_07190	714961.BFZC1_14513	0.0	929.0	COG2978@1|root,COG2978@2|Bacteria,1TPDU@1239|Firmicutes,4HAWR@91061|Bacilli,3IWSU@400634|Lysinibacillus	400634|Lysinibacillus	H	Transporter	-	-	-	K12942	-	-	-	-	ko00000	-	-	-	ABG_transport
UOV92_14925	714961.BFZC1_16994	0.0	884.0	COG1473@1|root,COG1473@2|Bacteria,1TQ7B@1239|Firmicutes,4HAIK@91061|Bacilli,3IWBT@400634|Lysinibacillus	400634|Lysinibacillus	S	amidohydrolase	-	-	-	K12941	-	-	-	-	ko00000,ko01002	-	-	-	M20_dimer,Peptidase_M20
UOV92_12150	1145276.T479_04110	0.0	1097.0	COG0595@1|root,COG0595@2|Bacteria,1TQ9G@1239|Firmicutes,4HAAP@91061|Bacilli,3IWKD@400634|Lysinibacillus	400634|Lysinibacillus	J	An RNase that has 5'-3' exonuclease and possibly endonuclease activity. Involved in maturation of rRNA and in some organisms also mRNA maturation and or decay	-	-	-	K12574	ko03018,map03018	-	-	-	ko00000,ko00001,ko01000,ko03019	-	-	-	Lactamase_B,RMMBL
UOV92_13410	714961.BFZC1_01782	0.0	1079.0	COG0595@1|root,COG0595@2|Bacteria,1TQ9G@1239|Firmicutes,4HAAP@91061|Bacilli,3IWN5@400634|Lysinibacillus	400634|Lysinibacillus	J	An RNase that has 5'-3' exonuclease and possibly endonuclease activity. Involved in maturation of rRNA and in some organisms also mRNA maturation and or decay	-	-	-	K12574	ko03018,map03018	-	-	-	ko00000,ko00001,ko01000,ko03019	-	-	-	Lactamase_B,RMMBL
UOV92_20950	1145276.T479_20630	0.0	976.0	COG0595@1|root,COG0595@2|Bacteria,1TQ9G@1239|Firmicutes,4HAAP@91061|Bacilli,3IXDA@400634|Lysinibacillus	400634|Lysinibacillus	J	An RNase that has 5'-3' exonuclease and possibly endonuclease activity. Involved in maturation of rRNA and in some organisms also mRNA maturation and or decay	-	-	-	K12574	ko03018,map03018	-	-	-	ko00000,ko00001,ko01000,ko03019	-	-	-	Lactamase_B,RMMBL
UOV92_08760	714961.BFZC1_09495	0.0	1497.0	COG0557@1|root,COG0557@2|Bacteria,1TQ1G@1239|Firmicutes,4HBBH@91061|Bacilli,3IX1V@400634|Lysinibacillus	400634|Lysinibacillus	J	3'-5' exoribonuclease that releases 5'-nucleoside monophosphates and is involved in maturation of structured RNAs	rnr	-	-	K12573	ko03018,map03018	-	-	-	ko00000,ko00001,ko01000,ko03016,ko03019	-	-	-	OB_RNB,RNB,S1
UOV92_10550	714961.BFZC1_18075	0.0	897.0	COG0318@1|root,COG0318@2|Bacteria,1TPSX@1239|Firmicutes,4HACS@91061|Bacilli,3IWW2@400634|Lysinibacillus	400634|Lysinibacillus	IQ	O-succinylbenzoate--CoA ligase	-	-	6.2.1.34	K12508	-	-	-	-	ko00000,ko01000	-	-	-	AMP-binding,AMP-binding_C
UOV92_09005	714961.BFZC1_09215	2.15e-59	184.0	COG2010@1|root,COG2010@2|Bacteria,1VEEP@1239|Firmicutes,4HP6N@91061|Bacilli,3IYMQ@400634|Lysinibacillus	400634|Lysinibacillus	C	Cytochrome c	-	-	-	K12263	-	-	-	-	ko00000	-	-	-	Cytochrome_CBB3
UOV92_16300	714961.BFZC1_06538	0.0	1347.0	COG0341@1|root,COG0342@1|root,COG0341@2|Bacteria,COG0342@2|Bacteria,1TQVT@1239|Firmicutes,4HB6K@91061|Bacilli,3IVQM@400634|Lysinibacillus	400634|Lysinibacillus	U	Part of the Sec protein translocase complex. Interacts with the SecYEG preprotein conducting channel. SecDF uses the proton motive force (PMF) to complete protein translocation after the ATP-dependent function of SecA	secD	-	-	K12257	ko02024,ko03060,ko03070,map02024,map03060,map03070	M00335	-	-	ko00000,ko00001,ko00002,ko02044	2.A.6.4	-	-	SecD_SecF,Sec_GG
UOV92_12805	714961.BFZC1_07875	0.0	1158.0	COG0515@1|root,COG2815@1|root,COG0515@2|Bacteria,COG2815@2|Bacteria,1TP3F@1239|Firmicutes,4H9KD@91061|Bacilli,3IWX0@400634|Lysinibacillus	400634|Lysinibacillus	KLT	Serine threonine protein kinase	-	-	2.7.11.1	K12132	-	-	-	-	ko00000,ko01000,ko01001	-	-	-	PASTA,Pkinase
UOV92_22130	714961.BFZC1_24048	7.73e-103	299.0	COG0590@1|root,COG0590@2|Bacteria,1V3HZ@1239|Firmicutes,4HH7S@91061|Bacilli,3IXBX@400634|Lysinibacillus	400634|Lysinibacillus	F	Catalyzes the deamination of adenosine to inosine at the wobble position 34 of tRNA(Arg2)	tadA	-	3.5.4.33	K11991	-	-	R10223	RC00477	ko00000,ko01000,ko03016	-	-	-	MafB19-deam
UOV92_10615	1145276.T479_02665	0.0	2034.0	COG1703@1|root,COG1884@1|root,COG2185@1|root,COG1703@2|Bacteria,COG1884@2|Bacteria,COG2185@2|Bacteria,1TQAD@1239|Firmicutes,4HCMS@91061|Bacilli,3IWZJ@400634|Lysinibacillus	400634|Lysinibacillus	EI	Catalyzes the reversible interconversion of isobutyryl- CoA and n-butyryl-CoA, using radical chemistry. Also exhibits GTPase activity, associated with its G-protein domain (MeaI) that functions as a chaperone that assists cofactor delivery and proper holo-enzyme assembly	icmF	-	5.4.99.13	K11942	-	-	-	-	ko00000,ko01000	-	-	-	ArgK,B12-binding,MM_CoA_mutase
UOV92_03710	714961.BFZC1_19525	0.0	902.0	COG0591@1|root,COG0591@2|Bacteria,1TPVE@1239|Firmicutes,4H9KW@91061|Bacilli,3IVUR@400634|Lysinibacillus	400634|Lysinibacillus	E	Belongs to the sodium solute symporter (SSF) (TC 2.A.21) family	-	-	-	K11928	-	-	-	-	ko00000,ko02000	2.A.21.2	-	-	SSF
UOV92_15410	1145276.T479_14840	1.35e-61	192.0	COG0789@1|root,COG0789@2|Bacteria,1VHZ2@1239|Firmicutes,4HMJ6@91061|Bacilli,3IYFQ@400634|Lysinibacillus	400634|Lysinibacillus	K	transcriptional	-	-	-	K11923	-	-	-	-	ko00000,ko03000	-	-	-	MerR_1
UOV92_08950	714961.BFZC1_09270	2.82e-139	394.0	COG0139@1|root,COG0140@1|root,COG0139@2|Bacteria,COG0140@2|Bacteria,1UYNA@1239|Firmicutes,4HA9R@91061|Bacilli,3IX5M@400634|Lysinibacillus	400634|Lysinibacillus	E	Histidine biosynthesis bifunctional protein HisIE	hisI	-	3.5.4.19,3.6.1.31	K11755	ko00340,ko01100,ko01110,ko01230,map00340,map01100,map01110,map01230	M00026	R04035,R04037	RC00002,RC01055	ko00000,ko00001,ko00002,ko01000	-	-	-	PRA-CH,PRA-PH
UOV92_16455	714961.BFZC1_06383	9.3e-232	645.0	COG0285@1|root,COG0285@2|Bacteria,1TPX5@1239|Firmicutes,4HBJM@91061|Bacilli,3IXED@400634|Lysinibacillus	400634|Lysinibacillus	H	Belongs to the folylpolyglutamate synthase family	-	-	6.3.2.12,6.3.2.17	K11754	ko00790,ko01100,map00790,map01100	M00126,M00841	R00942,R02237,R04241	RC00064,RC00090,RC00162	ko00000,ko00001,ko00002,ko01000	-	-	-	Mur_ligase_C,Mur_ligase_M
UOV92_16460	714961.BFZC1_06378	1.78e-242	674.0	COG0285@1|root,COG0285@2|Bacteria,1TPX5@1239|Firmicutes,4HBJM@91061|Bacilli,3IWSB@400634|Lysinibacillus	400634|Lysinibacillus	H	Belongs to the folylpolyglutamate synthase family	-	-	6.3.2.12,6.3.2.17	K11754	ko00790,ko01100,map00790,map01100	M00126,M00841	R00942,R02237,R04241	RC00064,RC00090,RC00162	ko00000,ko00001,ko00002,ko01000	-	-	-	Mur_ligase_C,Mur_ligase_M
UOV92_13325	714961.BFZC1_01857	2.79e-224	618.0	COG0196@1|root,COG0196@2|Bacteria,1TPKS@1239|Firmicutes,4H9KE@91061|Bacilli,3IWAV@400634|Lysinibacillus	400634|Lysinibacillus	H	Belongs to the ribF family	-	-	2.7.1.26,2.7.7.2	K11753	ko00740,ko01100,ko01110,map00740,map01100,map01110	M00125	R00161,R00549	RC00002,RC00017	ko00000,ko00001,ko00002,ko01000	-	-	-	FAD_syn,Flavokinase
UOV92_00580	714961.BFZC1_20528	9.42e-241	664.0	COG0117@1|root,COG1985@1|root,COG0117@2|Bacteria,COG1985@2|Bacteria,1TP4F@1239|Firmicutes,4HBNA@91061|Bacilli,3IX97@400634|Lysinibacillus	400634|Lysinibacillus	H	Converts 2,5-diamino-6-(ribosylamino)-4(3h)-pyrimidinone 5'-phosphate into 5-amino-6-(ribosylamino)-2,4(1h,3h)- pyrimidinedione 5'-phosphate	-	-	1.1.1.193,3.5.4.26	K11752	ko00740,ko01100,ko01110,ko02024,map00740,map01100,map01110,map02024	M00125	R03458,R03459	RC00204,RC00933	ko00000,ko00001,ko00002,ko01000	-	-	-	RibD_C,dCMP_cyt_deam_1
UOV92_01410	714961.BFZC1_21408	0.0	1126.0	COG0737@1|root,COG0737@2|Bacteria,1TPV2@1239|Firmicutes,4H9VJ@91061|Bacilli,3IWAP@400634|Lysinibacillus	400634|Lysinibacillus	F	Belongs to the 5'-nucleotidase family	-	-	3.1.3.5,3.6.1.45	K11751	ko00230,ko00240,ko00760,ko01100,ko01110,map00230,map00240,map00760,map01100,map01110	-	R00183,R00511,R00963,R01126,R01227,R01569,R01664,R01968,R02088,R02102,R02323,R02719,R03346	RC00017	ko00000,ko00001,ko01000	-	-	-	5_nucleotid_C,Metallophos,SLH
UOV92_13270	714961.BFZC1_01912	1.89e-293	802.0	COG0750@1|root,COG0750@2|Bacteria,1TPMC@1239|Firmicutes,4HAQ5@91061|Bacilli,3IWQW@400634|Lysinibacillus	400634|Lysinibacillus	M	Zinc metalloprotease	-	-	-	K11749	ko02024,ko04112,map02024,map04112	-	-	-	ko00000,ko00001,ko01000,ko01002	-	-	-	PDZ_2,Peptidase_M50
UOV92_14915	714961.BFZC1_17004	9.75e-295	807.0	COG1113@1|root,COG1113@2|Bacteria,1TP97@1239|Firmicutes,4H9QX@91061|Bacilli,3IXE1@400634|Lysinibacillus	400634|Lysinibacillus	E	Involved in the transport across the cytoplasmic membrane of D-alanine, D-serine and glycine	-	-	-	K11737	-	-	-	-	ko00000,ko02000	2.A.3.1.7	-	-	AA_permease
UOV92_10330	714961.BFZC1_03328	2.6e-300	823.0	COG1113@1|root,COG1113@2|Bacteria,1TP97@1239|Firmicutes,4H9QX@91061|Bacilli,3IZ89@400634|Lysinibacillus	400634|Lysinibacillus	E	Amino acid permease	-	-	-	K11735	-	-	-	-	ko00000,ko02000	2.A.3.1.4,2.A.3.1.5	-	-	AA_permease
UOV92_22985	714961.BFZC1_08460	0.0	920.0	COG0833@1|root,COG0833@2|Bacteria,1UHNR@1239|Firmicutes,4HUT7@91061|Bacilli,3IW12@400634|Lysinibacillus	400634|Lysinibacillus	E	Gamma-aminobutyrate permease	-	-	-	K11733	-	-	-	-	ko00000,ko02000	2.A.3.1.2	-	-	AA_permease
UOV92_08180	714961.BFZC1_09895	1.62e-295	806.0	COG0520@1|root,COG0520@2|Bacteria,1TQ1W@1239|Firmicutes,4HA6Z@91061|Bacilli,3IX14@400634|Lysinibacillus	400634|Lysinibacillus	E	Catalyzes the removal of elemental sulfur and selenium atoms from L-cysteine, L-cystine, L-selenocysteine, and L- selenocystine to produce L-alanine	-	-	2.8.1.7,4.4.1.16	K11717	ko00450,ko01100,map00450,map01100	-	R03599,R11528	RC00961,RC01789,RC02313	ko00000,ko00001,ko01000	-	-	-	Aminotran_5
UOV92_04295	714961.BFZC1_15900	1.81e-167	468.0	COG1121@1|root,COG1121@2|Bacteria,1TQJ3@1239|Firmicutes,4HA2W@91061|Bacilli,3IWY9@400634|Lysinibacillus	400634|Lysinibacillus	P	manganese	-	-	-	K11710	ko02010,map02010	M00319	-	-	ko00000,ko00001,ko00002,ko02000	3.A.1.15	-	-	ABC_tran
UOV92_04305	714961.BFZC1_15890	3.15e-180	504.0	COG1108@1|root,COG1108@2|Bacteria,1TPZB@1239|Firmicutes,4HBD7@91061|Bacilli,3IWS8@400634|Lysinibacillus	400634|Lysinibacillus	U	ABC transporter	-	-	-	K11709	ko02010,map02010	M00319	-	-	ko00000,ko00001,ko00002,ko02000	3.A.1.15	-	-	ABC-3
UOV92_04300	714961.BFZC1_15895	3.89e-186	520.0	COG1108@1|root,COG1108@2|Bacteria,1TPZB@1239|Firmicutes,4HCDH@91061|Bacilli,3IW26@400634|Lysinibacillus	400634|Lysinibacillus	U	Manganese ABC transporter	-	-	-	K11708	ko02010,map02010	M00319	-	-	ko00000,ko00001,ko00002,ko02000	3.A.1.15	-	-	ABC-3
UOV92_04290	714961.BFZC1_15905	2.3e-201	559.0	COG0803@1|root,COG0803@2|Bacteria,1TRKU@1239|Firmicutes,4HAKT@91061|Bacilli,3IX6F@400634|Lysinibacillus	400634|Lysinibacillus	P	Belongs to the bacterial solute-binding protein 9 family	-	-	-	K11707	ko02010,map02010	M00319	-	-	ko00000,ko00001,ko00002,ko02000	3.A.1.15	-	-	ZnuA
UOV92_12115	714961.BFZC1_01107	5.95e-149	421.0	COG4565@1|root,COG4565@2|Bacteria,1V49R@1239|Firmicutes,4HHD4@91061|Bacilli,3IVPW@400634|Lysinibacillus	400634|Lysinibacillus	T	COG4565 Response regulator of citrate malate metabolism	-	-	-	K11692	ko02020,map02020	M00489	-	-	ko00000,ko00001,ko00002,ko02022	-	-	-	Response_reg
UOV92_15525	714961.BFZC1_07438	5.71e-146	413.0	COG4565@1|root,COG4565@2|Bacteria,1V49R@1239|Firmicutes,4HHD4@91061|Bacilli,3IVPW@400634|Lysinibacillus	400634|Lysinibacillus	T	COG4565 Response regulator of citrate malate metabolism	-	-	-	K11692	ko02020,map02020	M00489	-	-	ko00000,ko00001,ko00002,ko02022	-	-	-	HTH_DeoR,Response_reg
UOV92_12110	714961.BFZC1_01102	0.0	988.0	COG3290@1|root,COG3290@2|Bacteria,1TQJR@1239|Firmicutes,4H9Q0@91061|Bacilli,3IXDF@400634|Lysinibacillus	400634|Lysinibacillus	T	Histidine kinase	-	-	2.7.13.3	K11691	ko02020,map02020	M00489	-	-	ko00000,ko00001,ko00002,ko01000,ko01001,ko02022	-	-	-	HATPase_c,HATPase_c_5,PAS,SPOB_a,sCache_3_2
UOV92_15530	714961.BFZC1_07433	0.0	948.0	COG3290@1|root,COG3290@2|Bacteria,1TQJR@1239|Firmicutes,4H9Q0@91061|Bacilli,3IWPA@400634|Lysinibacillus	400634|Lysinibacillus	T	COG3290 Signal transduction histidine kinase regulating citrate malate metabolism	-	-	2.7.13.3	K11691	ko02020,map02020	M00489	-	-	ko00000,ko00001,ko00002,ko01000,ko01001,ko02022	-	-	-	HATPase_c,PAS_8,SPOB_a,sCache_3_2
UOV92_09030	714961.BFZC1_15273	0.0	1175.0	COG0577@1|root,COG0577@2|Bacteria,1TR2D@1239|Firmicutes,4HAG9@91061|Bacilli,3IVRS@400634|Lysinibacillus	400634|Lysinibacillus	V	ABC transporter permease	-	-	-	K11636	ko02020,map02020	M00315	-	-	ko00000,ko00001,ko00002,ko02000	3.A.1.134.6	-	-	FtsX
UOV92_09805	1285586.H131_03859	6.99e-279	781.0	COG0577@1|root,COG0577@2|Bacteria,1TR2D@1239|Firmicutes,4HAG9@91061|Bacilli,3IVRS@400634|Lysinibacillus	91061|Bacilli	V	ABC transporter permease	-	-	-	K11636	ko02020,map02020	M00315	-	-	ko00000,ko00001,ko00002,ko02000	3.A.1.134.6	-	-	FtsX
UOV92_09035	714961.BFZC1_15268	2.39e-180	502.0	COG1136@1|root,COG1136@2|Bacteria,1TNZG@1239|Firmicutes,4H9UT@91061|Bacilli,3IWVA@400634|Lysinibacillus	400634|Lysinibacillus	V	ABC transporter, ATP-binding protein	-	-	-	K11635	ko02020,map02020	M00315	-	-	ko00000,ko00001,ko00002,ko02000	3.A.1.134.6	-	-	ABC_tran
UOV92_09810	714961.BFZC1_13323	2.73e-163	459.0	COG1136@1|root,COG1136@2|Bacteria,1TNZG@1239|Firmicutes,4HDH0@91061|Bacilli,3IZE1@400634|Lysinibacillus	400634|Lysinibacillus	V	COG1136 ABC-type antimicrobial peptide transport system, ATPase component	-	-	-	K11635	ko02020,map02020	M00315	-	-	ko00000,ko00001,ko00002,ko02000	3.A.1.134.6	-	-	ABC_tran
UOV92_19465	714961.BFZC1_23304	0.0	1141.0	COG0577@1|root,COG0577@2|Bacteria,1TR2D@1239|Firmicutes,4H9SH@91061|Bacilli,3IWWH@400634|Lysinibacillus	400634|Lysinibacillus	V	ABC transporter permease	-	-	-	K11632	ko02010,ko02020,map02010,map02020	M00314,M00737,M00738	-	-	ko00000,ko00001,ko00002,ko02000	3.A.1.134.3	-	-	FtsX
UOV92_19470	714961.BFZC1_23299	9.28e-171	478.0	COG1136@1|root,COG1136@2|Bacteria,1TNZG@1239|Firmicutes,4H9UT@91061|Bacilli,3IVMK@400634|Lysinibacillus	400634|Lysinibacillus	V	Bacitracin ABC transporter, ATP-binding protein	-	-	-	K11631	ko02010,ko02020,map02010,map02020	M00314,M00737,M00738	-	-	ko00000,ko00001,ko00002,ko02000	3.A.1.134.3	-	-	ABC_tran
UOV92_19480	714961.BFZC1_23289	8.66e-152	427.0	COG0745@1|root,COG0745@2|Bacteria,1TR32@1239|Firmicutes,4HAUJ@91061|Bacilli,3IVX8@400634|Lysinibacillus	400634|Lysinibacillus	K	PhoB family transcriptional regulator	-	-	-	K11630	ko02020,map02020	M00469,M00738	-	-	ko00000,ko00001,ko00002,ko02022	-	-	-	Response_reg,Trans_reg_C
UOV92_19475	714961.BFZC1_23294	7.83e-196	548.0	COG0642@1|root,COG2205@2|Bacteria,1TSIC@1239|Firmicutes,4HC32@91061|Bacilli,3IWVD@400634|Lysinibacillus	400634|Lysinibacillus	T	Histidine kinase	-	-	2.7.13.3	K11629	ko02020,map02020	M00469,M00738	-	-	ko00000,ko00001,ko00002,ko01000,ko01001,ko02022	-	-	-	HATPase_c
UOV92_00295	714961.BFZC1_20113	6.88e-73	219.0	2B02J@1|root,31SCS@2|Bacteria,1V9YF@1239|Firmicutes,4HKUD@91061|Bacilli,3IY47@400634|Lysinibacillus	400634|Lysinibacillus	S	ABC transporter permease	-	-	-	K11619	ko02020,map02020	M00754	-	-	ko00000,ko00001,ko00002	-	-	-	-
UOV92_00275	714961.BFZC1_20093	2.39e-138	392.0	COG2197@1|root,COG2197@2|Bacteria,1TQ1U@1239|Firmicutes,4HA4B@91061|Bacilli,3IW5W@400634|Lysinibacillus	400634|Lysinibacillus	K	LuxR family transcriptional regulator	-	-	-	K11618	ko02020,map02020	M00481,M00754	-	-	ko00000,ko00001,ko00002,ko02022	-	-	-	GerE,Response_reg
UOV92_18040	714961.BFZC1_05058	3.45e-250	690.0	COG1972@1|root,COG1972@2|Bacteria,1TRSK@1239|Firmicutes,4HA8N@91061|Bacilli,3IW0J@400634|Lysinibacillus	400634|Lysinibacillus	F	Pyrimidine nucleoside transporter	-	-	-	K11535	-	-	-	-	ko00000,ko02000	2.A.41.1	-	-	Gate,Nucleos_tra2_C,Nucleos_tra2_N
UOV92_03460	714961.BFZC1_19265	9.01e-89	261.0	COG0346@1|root,COG0346@2|Bacteria,1V422@1239|Firmicutes,4HH25@91061|Bacilli,3IY1D@400634|Lysinibacillus	400634|Lysinibacillus	H	Metallothiol transferase which confers resistance to fosfomycin by catalyzing the addition of a thiol cofactor to fosfomycin. L-cysteine is probably the physiological thiol donor	fosB	-	-	K11210	-	-	-	-	ko00000,ko01000	-	-	-	Glyoxalase
UOV92_08915	714961.BFZC1_09305	1.08e-47	153.0	COG1925@1|root,COG1925@2|Bacteria,1VA0R@1239|Firmicutes,4HKKW@91061|Bacilli,3IYGZ@400634|Lysinibacillus	400634|Lysinibacillus	G	Phosphocarrier protein Chr	-	-	-	K11184	-	-	-	-	ko00000	-	-	-	PTS-HPr
UOV92_20740	714961.BFZC1_04513	9.94e-123	351.0	COG0299@1|root,COG0299@2|Bacteria,1V3RJ@1239|Firmicutes,4HGY5@91061|Bacilli,3IW5R@400634|Lysinibacillus	400634|Lysinibacillus	F	Catalyzes the transfer of a formyl group from 10- formyltetrahydrofolate to 5-phospho-ribosyl-glycinamide (GAR), producing 5-phospho-ribosyl-N-formylglycinamide (FGAR) and tetrahydrofolate	purN	-	2.1.2.2	K11175	ko00230,ko00670,ko01100,ko01110,ko01130,map00230,map00670,map01100,map01110,map01130	M00048	R04325,R04326	RC00026,RC00197,RC01128	ko00000,ko00001,ko00002,ko01000	-	-	-	Formyl_trans_N
UOV92_19575	714961.BFZC1_23194	2.6e-87	257.0	COG1939@1|root,COG1939@2|Bacteria,1VA5V@1239|Firmicutes,4HIM3@91061|Bacilli,3IXYG@400634|Lysinibacillus	400634|Lysinibacillus	J	Involved in correct processing of both the 5' and 3' ends of 23S rRNA precursor. Processes 30S rRNA precursor transcript even in absence of ribonuclease 3 (Rnc)	mrnC	-	-	K11145	-	-	-	-	ko00000,ko01000,ko03009	-	-	-	Ribonuclease_3
UOV92_18570	714961.BFZC1_05648	3.79e-200	556.0	COG1484@1|root,COG1484@2|Bacteria,1TPZX@1239|Firmicutes,4HABS@91061|Bacilli,3IWEH@400634|Lysinibacillus	400634|Lysinibacillus	L	Primosomal protein DnaI	-	-	-	K11144	-	-	-	-	ko00000,ko03032	-	-	-	DnaI_N,IstB_IS21
UOV92_12105	714961.BFZC1_01097	2.07e-267	736.0	COG1301@1|root,COG1301@2|Bacteria,1VRIN@1239|Firmicutes,4HTA6@91061|Bacilli,3IX8R@400634|Lysinibacillus	400634|Lysinibacillus	U	Belongs to the dicarboxylate amino acid cation symporter (DAACS) (TC 2.A.23) family	-	-	-	K11103	ko02020,map02020	-	-	-	ko00000,ko00001,ko02000	2.A.23.1.3,2.A.23.1.6,2.A.23.1.7	-	-	SDF
UOV92_15540	714961.BFZC1_07423	1.32e-274	754.0	COG1301@1|root,COG1301@2|Bacteria,1TPME@1239|Firmicutes,4H9T7@91061|Bacilli,3J05V@400634|Lysinibacillus	400634|Lysinibacillus	U	Belongs to the dicarboxylate amino acid cation symporter (DAACS) (TC 2.A.23) family	-	-	-	K11103	ko02020,map02020	-	-	-	ko00000,ko00001,ko02000	2.A.23.1.3,2.A.23.1.6,2.A.23.1.7	-	-	SDF
UOV92_22075	714961.BFZC1_23993	1.1e-280	770.0	COG1301@1|root,COG1301@2|Bacteria,1TPME@1239|Firmicutes,4H9T7@91061|Bacilli,3IWV5@400634|Lysinibacillus	400634|Lysinibacillus	U	Belongs to the dicarboxylate amino acid cation symporter (DAACS) (TC 2.A.23) family	-	-	-	K11102	-	-	-	-	ko00000,ko02000	2.A.23.1.1,2.A.23.1.2	-	-	SDF
UOV92_21455	714961.BFZC1_15363	0.0	999.0	COG1132@1|root,COG1132@2|Bacteria,1TP0B@1239|Firmicutes,4HA3S@91061|Bacilli,3IX8C@400634|Lysinibacillus	400634|Lysinibacillus	V	Multidrug ABC transporter ATP-binding protein	-	-	-	K11085	ko02010,map02010	-	-	-	ko00000,ko00001,ko01000,ko02000	3.A.1.106	-	-	ABC_membrane,ABC_tran
UOV92_12055	714961.BFZC1_01037	2.93e-259	711.0	COG3842@1|root,COG3842@2|Bacteria,1TP2M@1239|Firmicutes,4H9MS@91061|Bacilli,3IX9D@400634|Lysinibacillus	400634|Lysinibacillus	E	Part of the ABC transporter complex PotABCD involved in spermidine putrescine import. Responsible for energy coupling to the transport system	potA	-	3.6.3.31	K11072	ko02010,map02010	M00299	-	-	ko00000,ko00001,ko00002,ko01000,ko02000	3.A.1.11.1	-	-	ABC_tran,TOBE_2
UOV92_12050	714961.BFZC1_01032	5.58e-180	502.0	COG1176@1|root,COG1176@2|Bacteria,1TQ7Z@1239|Firmicutes,4HAYS@91061|Bacilli,3IWTM@400634|Lysinibacillus	400634|Lysinibacillus	U	Spermidine putrescine ABC transporter permease	-	-	-	K11071	ko02010,map02010	M00299	-	-	ko00000,ko00001,ko00002,ko02000	3.A.1.11.1	-	-	BPD_transp_1
UOV92_12045	714961.BFZC1_01027	2.14e-166	468.0	COG1177@1|root,COG1177@2|Bacteria,1V0VD@1239|Firmicutes,4H9ZC@91061|Bacilli,3IW3M@400634|Lysinibacillus	400634|Lysinibacillus	U	Spermidine purescine ABC transporter permease	-	-	-	K11070	ko02010,map02010	M00299	-	-	ko00000,ko00001,ko00002,ko02000	3.A.1.11.1	-	-	BPD_transp_1
UOV92_12040	714961.BFZC1_01022	8.25e-249	684.0	COG0687@1|root,COG0687@2|Bacteria,1TPY1@1239|Firmicutes,4HAET@91061|Bacilli,3IW0B@400634|Lysinibacillus	400634|Lysinibacillus	E	Spermidine putrescine ABC transporter substrate-binding protein	-	-	-	K11069	ko02010,map02010	M00299	-	-	ko00000,ko00001,ko00002,ko02000	3.A.1.11.1	-	-	SBP_bac_8
UOV92_06985	714961.BFZC1_14358	7.58e-137	389.0	COG1272@1|root,COG1272@2|Bacteria,1TSFK@1239|Firmicutes,4HAT2@91061|Bacilli,3IXGD@400634|Lysinibacillus	400634|Lysinibacillus	S	Haemolysin-III related	-	-	-	K11068	-	-	-	-	ko00000,ko02042	-	-	-	HlyIII
UOV92_18400	714961.BFZC1_05473	5.33e-114	327.0	COG2077@1|root,COG2077@2|Bacteria,1V474@1239|Firmicutes,4HFMW@91061|Bacilli,3IWN6@400634|Lysinibacillus	400634|Lysinibacillus	O	Thiol-specific peroxidase that catalyzes the reduction of hydrogen peroxide and organic hydroperoxides to water and alcohols, respectively. Plays a role in cell protection against oxidative stress by detoxifying peroxides	tpx	-	1.11.1.15	K11065	-	-	-	-	ko00000,ko01000	-	-	-	Redoxin
UOV92_01025	714961.BFZC1_21013	3.02e-149	426.0	COG0842@1|root,COG0842@2|Bacteria,1TSH0@1239|Firmicutes,4HJ97@91061|Bacilli,3IX3T@400634|Lysinibacillus	400634|Lysinibacillus	U	Transport permease protein	-	-	-	K11051	ko02010,map02010	M00298	-	-	ko00000,ko00001,ko00002,ko02000	3.A.1.130	-	-	ABC2_membrane
UOV92_01030	714961.BFZC1_21018	2.15e-191	534.0	COG1131@1|root,COG1131@2|Bacteria,1TPMQ@1239|Firmicutes,4IPMF@91061|Bacilli,3IVVI@400634|Lysinibacillus	400634|Lysinibacillus	V	ATPases associated with a variety of cellular activities	-	-	-	K11050	ko02010,map02010	M00298	-	-	ko00000,ko00001,ko00002,ko02000	3.A.1.130	-	-	ABC_tran
UOV92_05215	714961.BFZC1_02567	4.58e-181	505.0	COG1273@1|root,COG1273@2|Bacteria,1TSY5@1239|Firmicutes,4HC5V@91061|Bacilli,3IWHR@400634|Lysinibacillus	400634|Lysinibacillus	L	With LigD forms a non-homologous end joining (NHEJ) DNA repair enzyme, which repairs dsDNA breaks with reduced fidelity. Binds linear dsDNA with 5'- and 3'- overhangs but not closed circular dsDNA nor ssDNA. Recruits and stimulates the ligase activity of LigD	ku	-	-	K10979	ko03450,map03450	-	-	-	ko00000,ko00001,ko03400	-	-	-	Ku
UOV92_01390	714961.BFZC1_21388	3.74e-69	209.0	COG1695@1|root,COG1695@2|Bacteria,1VACN@1239|Firmicutes,4HY7M@91061|Bacilli,3IY9U@400634|Lysinibacillus	400634|Lysinibacillus	K	Transcriptional regulator PadR-like family	-	-	-	K10947	-	-	-	-	ko00000,ko03000	-	-	-	PadR
UOV92_17950	714961.BFZC1_04953	5.25e-234	644.0	COG4608@1|root,COG4608@2|Bacteria,1V36J@1239|Firmicutes,4HDAY@91061|Bacilli,3IZ4Q@400634|Lysinibacillus	400634|Lysinibacillus	P	COG4608 ABC-type oligopeptide transport system, ATPase component	-	-	-	K10823	ko01501,ko02010,ko02024,map01501,map02010,map02024	M00439	-	-	ko00000,ko00001,ko00002,ko02000	3.A.1.5.1,3.A.1.5.18,3.A.1.5.19,3.A.1.5.25	-	-	ABC_tran,oligo_HPY
UOV92_12720	714961.BFZC1_07780	1.54e-217	600.0	COG4608@1|root,COG4608@2|Bacteria,1V36J@1239|Firmicutes,4H9YB@91061|Bacilli,3IXE3@400634|Lysinibacillus	400634|Lysinibacillus	E	Belongs to the ABC transporter superfamily	-	-	-	K10823	ko01501,ko02010,ko02024,map01501,map02010,map02024	M00439	-	-	ko00000,ko00001,ko00002,ko02000	3.A.1.5.1,3.A.1.5.18,3.A.1.5.19,3.A.1.5.25	-	-	ABC_tran,oligo_HPY
UOV92_21760	714961.BFZC1_12608	1.1e-209	581.0	COG4608@1|root,COG4608@2|Bacteria,1V36J@1239|Firmicutes,4HCM4@91061|Bacilli,3IW9D@400634|Lysinibacillus	400634|Lysinibacillus	E	Belongs to the ABC transporter superfamily	-	-	-	K10823	ko01501,ko02010,ko02024,map01501,map02010,map02024	M00439	-	-	ko00000,ko00001,ko00002,ko02000	3.A.1.5.1,3.A.1.5.18,3.A.1.5.19,3.A.1.5.25	-	-	ABC_tran,oligo_HPY
UOV92_01780	714961.BFZC1_21733	9.46e-159	444.0	COG0177@1|root,COG0177@2|Bacteria,1TRAK@1239|Firmicutes,4HATD@91061|Bacilli,3IW0U@400634|Lysinibacillus	400634|Lysinibacillus	L	DNA repair enzyme that has both DNA N-glycosylase activity and AP-lyase activity. The DNA N-glycosylase activity releases various damaged pyrimidines from DNA by cleaving the N- glycosidic bond, leaving an AP (apurinic apyrimidinic) site. The AP-lyase activity cleaves the phosphodiester bond 3' to the AP site by a beta-elimination, leaving a 3'-terminal unsaturated sugar and a product with a term…	nth	-	4.2.99.18	K10773	ko03410,map03410	-	-	-	ko00000,ko00001,ko01000,ko03400	-	-	-	EndIII_4Fe-2S,HhH-GPD
UOV92_18545	714961.BFZC1_05623	1.02e-197	549.0	COG0266@1|root,COG0266@2|Bacteria,1TPM9@1239|Firmicutes,4H9Q7@91061|Bacilli,3IWV3@400634|Lysinibacillus	400634|Lysinibacillus	L	Involved in base excision repair of DNA damaged by oxidation or by mutagenic agents. Acts as DNA glycosylase that recognizes and removes damaged bases. Has a preference for oxidized purines, such as 7,8-dihydro-8-oxoguanine (8-oxoG). Has AP (apurinic apyrimidinic) lyase activity and introduces nicks in the DNA strand. Cleaves the DNA backbone by beta-delta elimination to generate a single-strand …	-	-	3.2.2.23,4.2.99.18	K10563	ko03410,map03410	-	-	-	ko00000,ko00001,ko01000,ko03400	-	-	-	Fapy_DNA_glyco,H2TH,zf-FPG_IleRS
UOV92_19995	714961.BFZC1_00645	9.94e-243	667.0	COG3239@1|root,COG3239@2|Bacteria,1TP3B@1239|Firmicutes,4H9TS@91061|Bacilli,3IXA4@400634|Lysinibacillus	400634|Lysinibacillus	I	Fatty acid desaturase	-	-	1.14.19.23,1.14.19.45	K10255	ko02020,map02020	-	-	-	ko00000,ko00001,ko01000,ko01004	-	-	-	FA_desaturase
UOV92_07610	714961.BFZC1_10562	0.0	1165.0	COG4716@1|root,COG4716@2|Bacteria,1TQZ6@1239|Firmicutes,4HAYH@91061|Bacilli,3IXSJ@400634|Lysinibacillus	400634|Lysinibacillus	S	MCRA family	-	-	4.2.1.53	K10254	-	-	-	-	ko00000,ko01000	-	-	-	MCRA
UOV92_22795	714961.BFZC1_08650	1.47e-178	499.0	COG0395@1|root,COG0395@2|Bacteria,1TR45@1239|Firmicutes,4HCEH@91061|Bacilli,3IY7V@400634|Lysinibacillus	400634|Lysinibacillus	U	COG0395 ABC-type sugar transport system, permease component	-	-	-	K10119	ko02010,map02010	M00196	-	-	ko00000,ko00001,ko00002,ko02000	3.A.1.1.28	-	-	BPD_transp_1
UOV92_22800	714961.BFZC1_08645	2.91e-207	575.0	COG1175@1|root,COG1175@2|Bacteria,1TRGR@1239|Firmicutes,4HDPW@91061|Bacilli,3J02W@400634|Lysinibacillus	400634|Lysinibacillus	P	COG1175 ABC-type sugar transport systems, permease components	-	-	-	K10118	ko02010,map02010	M00196	-	-	ko00000,ko00001,ko00002,ko02000	3.A.1.1.28	-	-	BPD_transp_1
UOV92_22775	714961.BFZC1_08695	2.2e-234	647.0	COG3842@1|root,COG3842@2|Bacteria,1TP2M@1239|Firmicutes,4HAMQ@91061|Bacilli,3IVVN@400634|Lysinibacillus	400634|Lysinibacillus	E	Belongs to the ABC transporter superfamily	-	-	-	K10112	ko02010,map02010	M00194,M00196,M00197,M00200,M00201,M00206,M00207,M00491,M00602,M00605,M00606	-	-	ko00000,ko00001,ko00002,ko02000	3.A.1.1	-	-	ABC_tran,TOBE,TOBE_2
UOV92_00305	1145276.T479_06015	9.93e-36	122.0	COG3763@1|root,COG3763@2|Bacteria,1VEJC@1239|Firmicutes,4HNN9@91061|Bacilli,3IYGV@400634|Lysinibacillus	400634|Lysinibacillus	S	UPF0154 protein	-	-	-	K09976	-	-	-	-	ko00000	-	-	-	UPF0154
UOV92_16115	714961.BFZC1_06683	2.57e-233	645.0	COG3589@1|root,COG3589@2|Bacteria,1TRIY@1239|Firmicutes,4H9V2@91061|Bacilli,3IWA0@400634|Lysinibacillus	400634|Lysinibacillus	S	Bacterial protein of unknown function (DUF871)	-	-	-	K09963	-	-	-	-	ko00000	-	-	-	DUF871
UOV92_19675	714961.BFZC1_23089	5.01e-80	237.0	COG3564@1|root,COG3564@2|Bacteria,1V81N@1239|Firmicutes,4HIP2@91061|Bacilli,3IY1V@400634|Lysinibacillus	400634|Lysinibacillus	S	Acetaldehyde dehydrogenase	-	-	-	K09959	-	-	-	-	ko00000	-	-	-	DUF779
UOV92_19635	714961.BFZC1_23134	8.72e-59	182.0	COG3296@1|root,COG3296@2|Bacteria,1VC4H@1239|Firmicutes,4HKWH@91061|Bacilli,3IY80@400634|Lysinibacillus	400634|Lysinibacillus	S	Domain of unknown function (DUF4870)	-	-	-	K09940	-	-	-	-	ko00000	-	-	-	DUF4870
UOV92_13245	714961.BFZC1_01937	2.1e-161	453.0	COG0528@1|root,COG0528@2|Bacteria,1TPXN@1239|Firmicutes,4H9UB@91061|Bacilli,3IVQ0@400634|Lysinibacillus	400634|Lysinibacillus	F	Catalyzes the reversible phosphorylation of UMP to UDP	pyrH	-	2.7.4.22	K09903	ko00240,ko01100,map00240,map01100	-	R00158	RC00002	ko00000,ko00001,ko01000	-	-	-	AA_kinase
UOV92_18705	714961.BFZC1_05823	3.08e-52	164.0	COG3027@1|root,COG3027@2|Bacteria,1VFZR@1239|Firmicutes,4HNRI@91061|Bacilli,3IYGM@400634|Lysinibacillus	400634|Lysinibacillus	D	Activator of cell division through the inhibition of FtsZ GTPase activity, therefore promoting FtsZ assembly into bundles of protofilaments necessary for the formation of the division Z ring. It is recruited early at mid-cell but it is not essential for cell division	zapA	-	-	K09888	-	-	-	-	ko00000,ko03036	-	-	-	ZapA
UOV92_21550	714961.BFZC1_15458	1.66e-105	304.0	COG0735@1|root,COG0735@2|Bacteria,1V400@1239|Firmicutes,4HHF8@91061|Bacilli,3IXWD@400634|Lysinibacillus	400634|Lysinibacillus	P	Belongs to the Fur family	-	-	-	K09825	-	-	-	-	ko00000,ko03000	-	-	-	FUR
UOV92_15495	714961.BFZC1_07508	3.97e-174	486.0	COG1121@1|root,COG1121@2|Bacteria,1TQ68@1239|Firmicutes,4HAZI@91061|Bacilli,3IX85@400634|Lysinibacillus	400634|Lysinibacillus	P	Zinc ABC transporter ATP-binding protein	-	-	-	K09817	ko02010,map02010	M00242	-	-	ko00000,ko00001,ko00002,ko01000,ko02000	3.A.1.15.3,3.A.1.15.5	-	-	ABC_tran
UOV92_15490	1285586.H131_14683	7.46e-157	445.0	COG1108@1|root,COG1108@2|Bacteria,1TR79@1239|Firmicutes,4HC3C@91061|Bacilli,3IWC7@400634|Lysinibacillus	400634|Lysinibacillus	U	ABC transporter permease	-	-	-	K09816	ko02010,map02010	M00242	-	-	ko00000,ko00001,ko00002,ko02000	3.A.1.15.3,3.A.1.15.5	-	-	ABC-3
UOV92_17890	714961.BFZC1_04893	4.71e-198	554.0	COG0803@1|root,COG0803@2|Bacteria,1TPG7@1239|Firmicutes,4H9UN@91061|Bacilli,3IVZJ@400634|Lysinibacillus	400634|Lysinibacillus	P	Belongs to the bacterial solute-binding protein 9 family	-	-	-	K09815	ko02010,map02010	M00242	-	-	ko00000,ko00001,ko00002,ko02000	3.A.1.15.3,3.A.1.15.5	-	-	ZnuA
UOV92_11290	714961.BFZC1_08135	1.06e-159	447.0	COG2884@1|root,COG2884@2|Bacteria,1TP58@1239|Firmicutes,4H9Z2@91061|Bacilli,3IXMD@400634|Lysinibacillus	400634|Lysinibacillus	D	Cell division protein FtsE	-	-	-	K09812	ko02010,map02010	M00256	-	-	ko00000,ko00001,ko00002,ko02000,ko03036	3.A.1.140	-	-	ABC_tran
UOV92_11295	714961.BFZC1_08130	2.99e-192	535.0	COG2177@1|root,COG2177@2|Bacteria,1TPND@1239|Firmicutes,4HA5A@91061|Bacilli,3IWZK@400634|Lysinibacillus	400634|Lysinibacillus	D	Part of the ABC transporter FtsEX involved in asymmetric cellular division facilitating the initiation of sporulation	-	-	-	K09811	ko02010,map02010	M00256	-	-	ko00000,ko00001,ko00002,ko02000,ko03036	3.A.1.140	-	-	FtsX
UOV92_03270	714961.BFZC1_18945	1.17e-108	317.0	COG2968@1|root,COG2968@2|Bacteria,1VB7C@1239|Firmicutes,4HH35@91061|Bacilli,3IXUE@400634|Lysinibacillus	400634|Lysinibacillus	S	Protein of unknown function (DUF541)	-	-	-	K09807	-	-	-	-	ko00000	-	-	-	SIMPL
UOV92_15370	1145276.T479_14800	4.01e-87	258.0	COG2839@1|root,COG2839@2|Bacteria,1V5DQ@1239|Firmicutes,4HHFQ@91061|Bacilli,3IY31@400634|Lysinibacillus	400634|Lysinibacillus	S	Protein of unknown function (DUF456)	-	-	-	K09793	-	-	-	-	ko00000	-	-	-	DUF456
UOV92_12940	1145276.T479_04910	8.62e-66	201.0	COG2739@1|root,COG2739@2|Bacteria,1VEGP@1239|Firmicutes,4HKK6@91061|Bacilli,3IY49@400634|Lysinibacillus	400634|Lysinibacillus	S	Might take part in the signal recognition particle (SRP) pathway. This is inferred from the conservation of its genetic proximity to ftsY ffh. May be a regulatory protein	-	-	-	K09787	-	-	-	-	ko00000	-	-	-	UPF0122
UOV92_20920	714961.BFZC1_04308	5.42e-275	752.0	COG2718@1|root,COG2718@2|Bacteria,1TQIN@1239|Firmicutes,4HBIH@91061|Bacilli,3IWD4@400634|Lysinibacillus	400634|Lysinibacillus	S	Belongs to the UPF0229 family	-	-	-	K09786	-	-	-	-	ko00000	-	-	-	DUF444
UOV92_01440	714961.BFZC1_21468	3.78e-56	176.0	COG2155@1|root,COG2155@2|Bacteria,1VEQJ@1239|Firmicutes,4HP56@91061|Bacilli,3IY7B@400634|Lysinibacillus	400634|Lysinibacillus	S	Domain of unknown function (DUF378)	-	-	-	K09779	-	-	-	-	ko00000	-	-	-	DUF378
UOV92_22020	714961.BFZC1_10055	1.89e-99	290.0	COG1963@1|root,COG1963@2|Bacteria,1VAVC@1239|Firmicutes,4HHA6@91061|Bacilli,3IXJ7@400634|Lysinibacillus	400634|Lysinibacillus	S	membrane	-	-	-	K09775	-	-	-	-	ko00000	-	-	-	DUF212
UOV92_15605	714961.BFZC1_07328	1.09e-182	509.0	COG1806@1|root,COG1806@2|Bacteria,1TPG0@1239|Firmicutes,4HB0Q@91061|Bacilli,3IX4Q@400634|Lysinibacillus	400634|Lysinibacillus	S	Bifunctional serine threonine kinase and phosphorylase involved in the regulation of the pyruvate, phosphate dikinase (PPDK) by catalyzing its phosphorylation dephosphorylation	-	-	2.7.11.33,2.7.4.28	K09773	-	-	-	-	ko00000,ko01000	-	-	-	Kinase-PPPase
[truncated: 3,363 more rows]

## Sheet: Table S4a
Table S4a NCBI prokaryotic genome annotation and GO compoments of Lysinibacillus irui strain B3
[truncated: 4,711 more rows]
[truncated: 2 more columns]

[truncated: 19 more sheets: Table S4b, Table S5a, Table S5b, Table S6, Table S7, Table S8, Table S9, Table S10, Table S11a, Table S11b, Table S11c, Table S11d, Table S12, Table S13, Table S14, Table S15a, Table S15b, Table S15c, Table S15d]
